# Supplementary material for: NELL2-PAX7 Transcriptional Cascade Suggests Activation Mechanism for RAD52-Dependent Alternative Lengthening of Telomeres During Malignant Transformation of Malignant Peripheral Nerve Sheath Tumors: Elongation of Telomeres and Poor Survival
Source: Biomedicines. 2025 Jan 23;13(2):281. doi: 10.3390/biomedicines13020281 (PMC11853032; doi:10.3390/biomedicines13020281)
Supplement: Supplementary file 1 [file biomedicines-13-00281-s001.zip]

Archive with 5 entries (4 files):
- Supplementary files/
- Supplementary files/SM S1_Abbreviations of the genes used in this study..xlsx
- Supplementary files/SM S2_TPM values of the genes used in this study..xlsx
- Supplementary files/SM S3_NELL2 activates PAX7 during the malignant transformation of MPNSTs.의 복사본.xlsx
- Supplementary files/SM S4_PAX7 activates RAD52 during the malignant transformation of MPNST.의 복사본.xlsx
