# Supplementary material for: NELL2-PAX7 Transcriptional Cascade Suggests Activation Mechanism for RAD52-Dependent Alternative Lengthening of Telomeres During Malignant Transformation of Malignant Peripheral Nerve Sheath Tumors: Elongation of Telomeres and Poor Survival
Source: Biomedicines. 2025 Jan 23;13(2):281. doi: 10.3390/biomedicines13020281 (PMC11853032; doi:10.3390/biomedicines13020281)
Supplement: Supplementary file 1 [file biomedicines-13-00281-s001.zip › Supplementary files/SM S1_Abbreviations of the genes used in this study..xlsx]

## Sheet: SM 1
Supplementary Materials S1. Abbreviations of the genes used in this study.
Main category	Sub-category		Gene abbreviation	Official Symbol	Official Full Name	NCBI Entrez Gene ID
DEGs	Up-regulated DEGs		NUF2	NUF2	NUF2 component of NDC80 kinetochore complex	83540
			ASPM	ASPM	assembly factor for spindle microtubules	259266
			SOX11	SOX11	SRY-box transcription factor 11	6664
			BUB1	BUB1	BUB1 mitotic checkpoint serine/threonine kinase	699
			ANLN	ANLN	anillin, actin binding protein	54443
			KCNE3	KCNE3	potassium voltage-gated channel subfamily E regulatory subunit 3	10008
			FOXM1	FOXM1	forkhead box M1	2305
			NELL2	NELL2	neural EGFL like 2	4753
			FOXG1	FOXG1	forkhead box G1	2290
			DLGAP5	DLGAP5	DLG associated protein 5	9787
			SIX1	SIX1	SIX homeobox 1	6495
	Down-regulated DEGs		GRIK3	GRIK3	glutamate ionotropic receptor kainate type subunit 3	2899
			CHL1	CHL1	cell adhesion molecule L1 like	10752
			CLDN1	CLDN1	claudin 1	9076
			BAI3	ADGRB3	adhesion G protein-coupled receptor B3	577
			SORBS1	SORBS1	sorbin and SH3 domain containing 1	10580
			ARHGAP20	ARHGAP20	Rho GTPase activating protein 20	57569
			PRIMA1	PRIMA1	proline rich membrane anchor 1	145270
			LPCAT2	LPCAT2	lysophosphatidylcholine acyltransferase 2	54947
			CDH19	CDH19	cadherin 19	28513
			DMD	DMD	dystrophin	1756
			SLITRK2	SLITRK2	SLIT and NTRK like family member 2	84631
PAXs			PAX1	PAX1	paired box 1	5075
			PAX2	PAX2	paired box 2	5076
			PAX3	PAX3	paired box 3	5077
			PAX4	PAX4	paired box 4	5078
			PAX5	PAX5	paired box 5	5079
			PAX6	PAX6	paired box 6	5080
			PAX7	PAX7	paired box 7	5081
			PAX8	PAX8	paired box 8	7849
			PAX9	PAX9	paired box 9	5083
Telomerase machinery		Telomerase	TERT	TERT	telomerase reverse transcriptase	7015
			TERC	TERC	telomerase RNA component	7012
			DKC1	DKC1	dyskerin pseudouridine synthase 1	1736
			TEP1	TEP1	telomerase associated protein 1	7011
		Shelterin	TRF1	TERF1	telomeric repeat binding factor 1	7013
			TRF2	TERF2	telomeric repeat binding factor 2	7014
			TIN2	TINF2	TERF1 interacting nuclear factor 2	26277
			TPP1	ACD	ACD shelterin complex subunit and telomerase recruitment factor	65057
			POT1	POT1	protection of telomeres 1	25913
			RAP1	TERF2IP	TERF2 interacting protein	54386
		H/ACA snoRNP complex	NHP2	NHP2	NHP2 ribonucleoprotein	55651
			NOP10	NOP10	NOP10 ribonucleoprotein	55505
			NAF1	NAF1	nuclear assembly factor 1 ribonucleoprotein	92345
			GAR1	GAR1	GAR1 ribonucleoprotein	54433
		CTS complex	CTC1	CTC1	CST telomere replication complex component 1	80169
			TEN1	TEN1	TEN1 subunit of CST complex	100134934
			STN1	STN1	STN1 subunit of CST complex	79991
Telomere topology			SNM1B	DCLRE1B	DNA cross-link repair 1B	64858
			RTEL1	RTEL1	regulator of telomere elongation helicase 1	51750
			RPA1	RPA1	replication protein A1	6117
Regulatory genes: DNA damage response Cell cycle/checkpoint		Paraneoplastic marker	PNMA2	PNMA2	PNMA family member 2	10687
		DNA damage marker	H2AFX	H2AX	H2A.X variant histone	3014
			PARP1	PARP1	poly(ADP-ribose) polymerase 1	142
			P53	TP53	tumor protein p53	7157
			RB1	RB1	RB transcriptional corepressor 1	5925
		RFC-PNCA complex	RFC1	RFC1	replication factor C subunit 1	5981
			RFC2	RFC2	replication factor C subunit 2	5982
			RFC3	RFC3	replication factor C subunit 3	5983
			RFC4	RFC4	replication factor C subunit 4	5984
			RFC5	RFC5	replication factor C subunit 5	5985
			PCNA	PCNA	proliferating cell nuclear antigen	5111
		DNA damage sensor: MRN complex	MRE11A	MRE11	MRE11 homolog, double strand break repair nuclease	4361
			RAD50	RAD50	RAD50 double strand break repair protein	10111
			NBN	NBN	nibrin	4683
		911 xomplex	RAD9A	RAD9A	RAD9 checkpoint clamp component A	5883
			RAD9B	RAD9B	RAD9 checkpoint clamp component B	144715
			RAD1	RAD1	RAD1 checkpoint DNA exonuclease	5810
			HUS1	HUS1	HUS1 checkpoint clamp component	3364
		Cajal body	TCAB1	WRAP53	WD repeat containing antisense to TP53	55135
			COILIN	COIL	coilin	8161
		ATM/ATR-CHEK1 pathway	MDC1	MDC1	mediator of DNA damage checkpoint 1	9656
			ATM	ATM	ATM serine/threonine kinase	472
			ATR	ATR	ATR serine/threonine kinase	545
			ATRIP	ATRIP	ATR interacting protein	84126
			CHEK1	CHEK1	checkpoint kinase 1	1111
		ATRX:DAXX	ATRX	ATRX	ATRX chromatin remodeler	546
			DAXX	DAXX	death domain associated protein	1616
		TIMELESS/ TIPIN	TIMELESS	TIMELESS	timeless circadian regulator	8914
			TIPIN	TIPIN	TIMELESS interacting protein	54962
		FA-related DNA repair group	BRCA1	BRCA1	BRCA1 DNA repair associated	672
			FANCM	FANCM	FA complementation group M	57697
			FANCD2	FANCD2	FA complementation group D2	2177
			FANCA	FANCA	FA complementation group A	2175
			COUP-TFII	NR2F2	nuclear receptor subfamily 2 group F member 2	7026
			TR4	NR2C2	nuclear receptor subfamily 2 group C member 2	7182
TMM-effector genes	ALT	Recombinase	RAD51	RAD51	RAD51 recombinase	5888
			RAD52	RAD52	RAD52 homolog, DNA repair protein	5893
		RAD51 loader	BRCA2	BRCA2	BRCA2 DNA repair associated	675
			HOP2	PSMC3IP	PSMC3 interacting protein	29893
			MND1	MND1	meiotic nuclear divisions 1	84057
		BTR complex	BLM	BLM	BLM RecQ like helicase	641
			TOP3A	TOP3A	DNA topoisomerase III alpha	7156
			RMI1	RMI1	RecQ mediated genome instability 1	80010
		SMC complex	SMC5	SMC5	structural maintenance of chromosomes 5	23137
			SMC6	SMC6	structural maintenance of chromosomes 6	79677
			NSMCE2	NSMCE2	NSE2 (MMS21) homolog, SMC5-SMC6 complex SUMO ligase	286053
		NuRD-ZNF827 complex	CHD3	CHD3	chromodomain helicase DNA binding protein 3	1107
			CHD4	CHD4	chromodomain helicase DNA binding protein 4	1108
			ZNF827	ZNF827	zinc finger protein 827	152485
		Nuclease	CtIP	RBBP8	RB binding protein 8, endonuclease	5932
			EXO1	EXO1	exonuclease 1	9156
			FEN1	FEN1	flap structure-specific endonuclease 1	2237
			WRN	WRN	WRN RecQ like helicase	7486
		SLX complex	MUS81	MUS81	MUS81 structure-specific endonuclease subunit	80918
			ERCC1	ERCC1	ERCC excision repair 1, endonuclease non-catalytic subunit	2067
			SLX1A	SLX1A	SLX1 homolog A, structure-specific endonuclease subunit	548593
			SLX4	SLX4	SLX4 structure-specific endonuclease subunit	84464
			SLX4IP	SLX4IP	SLX4 interacting protein	128710
	NHEJ		SUN1	SUN1	Sad1 and UNC84 domain containing 1	23353
			SUN2	SUN2	Sad1 and UNC84 domain containing 2	25777
			RIF1	RIF1	replication timing regulatory factor 1	55183
			DNA-PK	PRKDC	protein kinase, DNA-activated, catalytic subunit	5591
			TP53BP1	TP53BP1	tumor protein p53 binding protein 1	7158
			REV7	MAD2L2	mitotic arrest deficient 2 like 2	10459
			LIG1	LIG1	DNA ligase 1	3978
			LIG3	LIG3	DNA ligase 3	3980
			LIG4	LIG4	DNA ligase 4	3981
			XRCC4	XRCC4	X-ray repair cross complementing 4	7518
			XLF	NHEJ1	non-homologous end joining factor 1	79840
			PAXX	PAXX	PAXX non-homologous end joining factor	286257
			SHLD1	SHLD1	shieldin complex subunit 1	149840
			SHLD2	SHLD2	shieldin complex subunit 2	54537
			SHLD3	SHLD3	shieldin complex subunit 3	112441434
			KU70	XRCC6	X-ray repair cross complementing 6	2547
			KU80	XRCC5	X-ray repair cross complementing 5	7520
	BIR		REV3L	REV3L	REV3 like, DNA directed polymerase zeta catalytic subunit	5980
			POLD1	POLD1	DNA polymerase delta 1, catalytic subunit	5424
			POLD2	POLD2	DNA polymerase delta 2, accessory subunit	5425
			POLD3	POLD3	DNA polymerase delta 3, accessory subunit	10714
			POLD4	POLD4	DNA polymerase delta 4, accessory subunit	57804
Abbreviations: TME, tumor microenvironment; DEG, differentially expressed gene; TMM, telomere maintenance mechanism; ALT, alternative lengthening of telomere; NHEJ, nonhomologous end joining; BIR, break-induced replication
