# Supplementary material for: NELL2-PAX7 Transcriptional Cascade Suggests Activation Mechanism for RAD52-Dependent Alternative Lengthening of Telomeres During Malignant Transformation of Malignant Peripheral Nerve Sheath Tumors: Elongation of Telomeres and Poor Survival
Source: Biomedicines. 2025 Jan 23;13(2):281. doi: 10.3390/biomedicines13020281 (PMC11853032; doi:10.3390/biomedicines13020281)
Supplement: Supplementary file 1 [file biomedicines-13-00281-s001.zip › Supplementary files/SM S2_TPM values of the genes used in this study..xlsx]

## Sheet: TPM value
			NF																				MPNST
Ensembl Gene ID	NCBI Entrez Gene ID	Gene abbreviation	Patient 1	Patient 2	Patient 3	Patient 4	Patient 5	Patient 6	Patient 7	Patient 8	Patient 9	Patient 10	Patient 11	Patient 12	Patient 13	Patient 14	Patient 15	Patient 16	Patient 17	Patient 18	Patient 19	Patient 20	Patient 1	Patient 2	Patient 3	Patient 4	Patient 5	Patient 6	Patient 7	Patient 8	Patient 9	Patient 10	Patient 11	Patient 12	Patient 13	Patient 14	Patient 15	Patient 16	Patient 17	Patient 18	Patient 19	Patient 20
ENSG00000143228	83540	NUF2	0.68	9.97	0	7.23	0	1.38	0	4.4	3.7	0.52	0.8	0	2.48	0.98	4.23	0	0	1.85	1.42	0.04	10.55	4.84	3.25	20.02	1.85	10.9	1.7	31.36	0	4.08	10.81	5.47	3.64	19.6	23.53	0.25	0.38	14.8	4.96	11.21
ENSG00000066279	259266	ASPM	8.25	11.79	0.82	5.45	1.23	0.37	4.3	8.97	2.14	2.73	3.86	0	1.27	0	2.95	0	0.88	0.26	0.98	3.71	13.1	14.29	5.03	17.15	10.18	28.35	2.03	52.67	19.51	5.57	10.28	23.3	9.67	25.36	37.85	3.03	0.1	46.02	2.93	36.96
ENSG00000176887	6664	SOX11	0.33	0.81	0.02	0	0	0.06	0.01	0.04	1.97	0	0	0	0	0	2.66	0.58	0	0.28	0.36	0	1.54	1.74	0.09	2.17	0.35	0.87	1.29	0	0	2.83	0.75	2.97	0.18	1.52	0.53	0.74	0.01	1.47	2.34	3.3
ENSG00000169679	699	BUB1	2.31	3.53	5.05	0.5	4.25	0	0.46	6.51	9.67	8.03	1.9	0	0.31	0.19	9.71	0.03	0	0.89	0.59	1.44	8.55	3.21	3.98	8.06	3.53	8.59	7.22	18.83	1.68	37.65	3.63	8.57	4.72	10.13	21.16	3.31	0.08	19.22	1.8	11.63
ENSG00000011426	54443	ANLN	7.38	6.55	1.22	4.71	0	0.01	0.99	6.4	7.84	0	10.52	0	15.43	0	7.5	0.01	4.77	0.43	4.2	0.57	13.36	6.06	26.06	71.03	28.46	25.11	5.59	40.8	11.4	46.51	20.59	32.29	16.96	24.87	43.11	1.58	0.22	67.97	6.6	32.83
ENSG00000175538	10008	KCNE3	0	1.67	0	0.01	0	3.18	0	2.5	3.76	0.02	0.33	0.01	0	0	3.9	0.43	0.31	0.25	0.97	0.27	1.44	8.53	1.11	0.07	8.29	3.13	2.8	10.81	0.01	0	6.49	4.45	0.27	2.02	3.47	2.69	3.49	1.86	5.07	2.37
ENSG00000111206	2305	FOXM1	1.78	3.55	0.75	3.82	6.18	1.49	2.12	10.45	16.67	0.45	2.31	0	0.74	1.95	14.12	0.16	1.31	0.92	1.12	1.63	17.78	4.61	2.41	8.23	3.56	15.31	9.65	41.16	0.47	0	8.13	10.72	3.36	23.2	30.76	0.97	1.56	22.08	6.46	6.4
ENSG00000184613	4753	NELL2	8	32.05	4.54	0	0.03	10.81	0	5.17	6.66	16.24	7.57	0	1.07	0.29	9.41	0.03	0	2.71	4.12	15.23	4.47	35.53	16.22	17.78	66.88	33.73	5.72	0.53	185.84	58.52	29.31	77.59	104.72	69.36	78.84	14.57	0.06	52.92	8.35	1.65
ENSG00000176165	2290	FOXG1	0	0	3.86	0	0.02	0	0	0.65	1.86	2.73	0	3.52	0	0	2.35	0	0	0.01	0.31	3.23	2.67	0	2.35	24.56	14.08	34.54	1.12	15.25	19.77	0	41.99	37.37	11.11	49.29	16.73	1.72	0.02	52.75	4.56	45.26
ENSG00000126787	9787	DLGAP5	0	2	0.03	0	0	0	0.23	0.84	4.05	0	0.92	0	2.67	0	3.74	0.1	0.61	0	0.06	0.17	1.65	2.02	4.32	5.44	3.22	13.53	1.58	20.38	1.05	12.95	4.32	4.05	2.59	1.52	7.38	0.81	0.1	12.29	0.38	8.55
ENSG00000126778	6495	SIX1	0.37	3.71	0.02	5.23	0.03	0.04	0	6.68	8.06	0	0	0	0.27	0	5.77	0.96	0.03	21.1	2.73	0.1	0	6.29	3.33	32.12	43.77	29.07	2.05	36.18	78.02	0.01	10.65	55.4	15.15	60.5	81.73	3.48	0.31	45.07	13.15	6.55
ENSG00000163873	2899	GRIK3	0	3.94	27.68	8.46	58.27	87.7	79.96	62.53	5.55	230.94	4.72	21.06	18.52	79.55	5.8	0.71	89.54	11.27	89.8	55.34	7.14	5.9	0.05	0.49	0.77	2.06	0.82	0	28.71	0.01	4.19	7.01	0.8	10.53	19.86	0.07	12.85	7.44	10.39	1.78
ENSG00000134121	10752	CHL1	39.76	5.28	156.77	16.87	321.62	248.32	216.46	236.73	10.5	267.74	66.76	65.12	800.37	294.96	13.51	8.04	138.49	34.61	626.37	325.29	62.06	0.7	57.39	0	57.35	11.41	6.37	0	3.42	0	6.53	14.62	0	14.41	77.84	7.64	17.65	7.61	50.58	25.64
ENSG00000163347	9076	CLDN1	0	6.23	13.66	6.77	12.28	24.63	26.59	10.66	5.49	10.08	30.66	12.64	3.59	39.95	5.63	3.17	11.67	15.42	10.58	0.66	3.83	0.04	2.68	0	0	2.47	3.61	2.13	0.77	0	1.7	3.91	1.77	1.42	8.24	6.18	9.19	3.36	0.16	1.53
ENSG00000135298	577	BAI3	27.07	0.48	27.16	5.1	9.51	38.23	49.37	31.44	4.18	68.94	6.06	5.22	30.48	19.45	4.83	0.4	22.04	3.33	36.08	82.31	15.33	0.89	0.34	1.33	4.18	4.86	1.32	0	17.43	0.87	1.43	5.71	2.29	3.57	12.05	1.58	5.35	3.54	3.52	5.53
ENSG00000095637	10580	SORBS1	85.91	14.97	286.95	36.68	195.13	354.31	369.57	267.8	15.03	664.64	84.67	126.77	253.05	268.45	8.37	1.66	121.58	61.11	332.37	202.53	60.19	21.23	44.65	11.57	74.34	13.96	6.3	18.51	7.49	22.2	24.82	15.42	66.42	30.72	29.75	27.27	8.24	52.65	35.05	33.87
ENSG00000137727	57569	ARHGAP20	7.05	5.57	7.44	0.56	7.17	14.7	7.41	5.73	3.52	21.88	3.15	6.13	6.73	13.49	3.27	0.33	12.42	3.49	20.44	20.8	2.04	2.43	0.72	0.57	2.99	1.06	1.3	0	0.03	3.89	1.72	1.64	0.09	0.09	12.48	0.99	0.71	3.11	1.57	2.58
ENSG00000175785	145270	PRIMA1	2.72	0	0.69	1.76	3.71	20.55	26.22	8.95	1.16	48.21	4.72	10.53	19.42	27.32	2.71	121.74	12.5	2.19	28.17	43.92	8.63	0	0.05	0.01	0.22	0.61	0.33	0	0.01	0.01	0.49	0.22	0	0.01	0.03	0.04	77.38	0.5	3.49	1.86
ENSG00000087253	54947	LPCAT2	33.71	11.54	62	28.88	105.9	140.31	251.56	112.03	17.08	93.26	40.42	1.16	61.56	85.34	9.77	7.56	122.7	62.87	136.94	71.82	30.13	8.5	59.69	2.24	46.26	41.68	9.14	0	0.79	41.56	20.25	15.37	2.75	17.79	54.56	1.7	21.08	26.45	0.66	14.57
ENSG00000071991	28513	CDH19	74.43	0.19	124.48	14.78	298.8	228.21	170.5	294.29	3.84	472.55	28.91	142.95	228.81	286.46	5.06	5.4	206.34	29.69	321.17	264.6	130.01	0.01	21.55	0	4.06	15.97	3.14	111.77	0.02	157.91	28.51	3.39	0.23	24.7	13.74	0.44	45.14	10.84	60.38	113.54
ENSG00000198947	1756	DMD	164.12	31.97	237.19	97.01	305.97	342.13	409.27	418.91	376.65	660.9	57.58	202.96	258.11	643.74	474.25	2.78	294.28	165.27	249.34	440.94	105.92	45.59	82.46	37.41	90.53	55.59	439.19	65.87	21.68	24.69	68.08	32.76	0.66	102.31	92.38	116.92	7.86	64.3	157.57	170.17
ENSG00000185985	84631	SLITRK2	3.66	1.49	15.07	3.46	17.05	7.02	12.11	6.17	2.47	19.78	1.96	8.78	7.11	12.57	3.71	0.67	7.37	1.13	5.2	8.41	3.07	1.42	0.13	0	0	0.84	0.48	0	4.81	0	0.08	0.78	0	1.45	11.57	0.72	1.01	0.65	2.77	4.67
ENSG00000125813	5075	PAX1	0.21	4.46	0	0	0.03	0.15	4.33	0.01	0.95	0	0	0	0	0	2	0.06	0	5.16	0.17	0	0.88	2.52	0.46	0.48	0.34	0.81	0.43	0	8.03	20.92	0.11	2.19	0.21	1.67	49.25	0.53	0	4.58	4.11	84.88
ENSG00000075891	5076	PAX2	0	0	0.09	0	0	0	0.03	0.02	4.95	0	0	0	0	0	4.16	0	0	0	0	0.01	0	0	0	13.47	20	6.74	1.58	0	0.01	1.16	3.55	9.3	2.1	7.7	0.79	0.29	0	5.6	0	0
ENSG00000135903	5077	PAX3	17.35	22.44	90.92	145.25	0	1.7	0.01	0	1.86	0	41.31	2.25	364.11	9.36	3.03	0.12	0.11	0	96.96	213.86	56.16	135.45	25.96	40.49	37.7	44.43	1.52	0	0	18.24	32.3	61.79	16.51	35.44	89.71	1.51	0	93.5	48.41	7.5
ENSG00000106331	5078	PAX4	0.2	0	2.21	0	0	0	0	0	1.66	0	0	0	0	0	2.78	0.11	0	0	0	0	0	0	0	0	0	0	0.99	0	0.02	0	0	0.43	0.03	0	13.76	1.06	0	0.08	0	0
ENSG00000196092	5079	PAX5	0.02	0.11	0	0	0	0	0	0	2.6	0.01	0.02	0	0	0	3.94	0	0	0	0	0	1.9	0	1.47	0	0	1.96	0.87	0	18.89	13.47	0	1.53	0.03	0.29	9.21	0.49	0.12	0.25	0.09	0.18
ENSG00000007372	5080	PAX6	0	0	117.63	0	0	0.63	0.44	1.35	9.3	0.6	0	0	0.08	0	10.94	0.09	0.29	0	0.4	1.28	0	0.41	0.27	0	0	9.46	4.34	0	149.41	0.55	7.76	13.68	0	5.27	115.56	3.4	0.08	20.41	7.83	5.09
ENSG00000009709	5081	PAX7	0	0	0	0	0	0	0.03	0.01	2.06	0	0	0	0	0	2.78	0.01	0	0	0	0	0	0	0	5.61	0	1.02	0.59	0	0	0	1.5	1.98	1.34	15.06	9.1	0.27	0	4.56	0	0.01
ENSG00000125618	7849	PAX8	19.4	17.53	0	34.4	37.79	21.96	0.01	11.26	6.07	0	0.45	4.91	3.95	11.69	8.27	0.48	3.55	0.01	1.24	0.9	19.25	16	1.19	23.75	0	0.69	2.13	2.42	0	22.18	0	6.54	1.36	21.53	38.73	0.57	0.25	0.49	2.36	1.3
ENSG00000198807	5083	PAX9	0	0	1.04	1.15	0	0.54	0.01	1.1	6.12	0	0.03	0	0	13.49	5.83	0	1.3	3.48	0.09	0	0	0.11	0.01	2.97	1.86	12.9	2.74	0	0	0.66	4.57	12.25	5.32	4	39.61	9.96	0.31	16.39	0.54	1.08
ENSG00000164362	7015	TERT	4.8	0.2	24.8	0	0	0	0	26.52	1.43	0	0	0	0	0	3.13	0	0.81	0	0.75	0	0	81.7	0	0	0	0.75	0	25.47	2.45	0.03	0	1.18	0.11	0	14.08	1.28	0	0.44	7.12	1.49
ENSG00000270141	7012	TERC	45.56	37.63	0.7	11.3	0.46	23.24	2.99	62.67	1.7	24.08	37.81	20.57	30.97	33.94	0.99	0.09	68.93	35.48	5.98	12.92	45.67	16.55	7.25	68.92	123.21	193.15	0	106.38	33.89	0	181.31	89.82	58.29	368.57	54.56	10.71	0.53	137.89	36.55	53.26
ENSG00000130826	1736	DKC1	23.56	56.6	89.15	3.86	0	52.39	356.34	94.44	13.18	86.46	75.92	6.79	62.56	23.37	9.97	4.49	50.5	28.86	47.94	32.75	80.88	70.34	64.14	44.86	21.4	55.1	2.73	91.61	0	45.41	60.81	120.41	97.74	83.54	92.05	15.23	9.53	88.64	4.98	146.42
ENSG00000129566	7011	TEP1	180.07	45.14	124.44	15.1	152.41	65.8	160.22	107.01	3	64.58	40.73	76.65	25.34	201.28	4.94	2.46	104.87	44.19	69.69	128.3	46.43	76.55	66.38	17.71	61.53	79.84	2.51	59.12	7.39	61.88	66.41	72.01	13.49	65.42	31.32	41.89	16.03	27.48	51.93	68.18
ENSG00000147601	7013	TRF1	29.11	14.44	10.17	8.29	7.31	20.22	24.32	20.02	53.43	53.9	22.77	1.17	18.07	34.51	45.35	2.5	10.96	14.87	31.55	21.64	13.63	23.11	15.2	13.33	3.25	21.24	34.39	5.14	0.42	51.03	19.42	8.27	10.73	23.93	24.58	3.6	4.94	21.49	2.91	28.06
ENSG00000132604	7014	TRF2	45	54.73	141.86	126.51	5.31	77.28	161.76	26.86	35.88	25.01	29.75	30.72	18.27	58.87	38.47	6.18	26.89	25.27	42.72	52.36	62.47	29	49.92	30.59	46.45	35.11	28.84	8.09	291.03	142.95	37.84	39.35	12.14	18.21	79.64	31.81	7.88	24.27	31.73	37.61
ENSG00000092330	26277	TIN2	57.18	62.26	200.63	65.57	97.79	122.71	171.08	120.46	12.28	41.03	87.25	40.16	91.52	96.16	9.47	51.35	82.74	74.6	67.26	114.66	91.76	60.26	62.26	61.31	51.35	74.79	5.45	103.37	91.66	5.6	67.98	35.51	7.82	79.44	272.27	101.13	68.2	57.17	89.68	53.13
ENSG00000166340	65057	TPP1	37.06	61.31	42.01	126.82	64.74	47.91	40.58	167.78	16.55	147.28	108.4	138.77	357.55	92.94	13.6	8.54	151.71	166.52	108.45	148.08	147.72	103.68	109.61	106.27	106.61	140.15	3.53	189.64	23.56	73.6	115.24	15.71	36.48	54.53	77.35	113.49	39.37	42.24	40.32	265.72
ENSG00000128513	25913	POT1	34.8	9.48	0.04	79.57	91.81	15.52	17.92	18.87	18.21	16.47	13.51	40.87	18.06	18.74	21.51	2.58	8.3	32.78	20.85	34.16	40.49	14.97	13.82	24.93	21.83	24.01	19.14	18.92	25.13	7.18	18.83	28.29	7.62	40.15	60.81	9.49	6.45	13.12	5.69	12.23
ENSG00000166848	54386	RAP1	11.24	11.05	18.43	5.26	9.96	9.97	1.07	11.3	7.13	6.62	9.49	7.74	14.8	9.83	7.83	19.75	10.7	8.5	17.77	11.38	14.14	14.24	12.82	13.42	7.14	14.07	4.67	1.63	21.52	0.05	9.74	10.4	5.14	24.69	1.96	3.62	35.76	11.01	4.11	15.51
ENSG00000145912	55651	NHP2	55.57	54.41	32.69	80.69	11.37	31.29	0.35	10.33	4.64	24.96	37.32	25.22	93.38	44.04	6.94	151.42	56.04	33.97	27.35	40.65	43.61	74.21	21.49	25.14	12.14	49.89	2.05	12.25	0.05	39.04	79.65	20.03	47.81	53.49	7.59	7.25	118.81	64.72	3.45	39.81
ENSG00000182117	55505	NOP10	20.1	50.63	62.26	65.61	0	38.66	1.16	68.87	4.12	0	67.27	18.4	39.2	43.66	1.44	167.02	82.62	71.84	63.82	32.54	107.26	140.88	255.48	14.75	28.73	103.33	1.76	72	0.17	0	113.55	30.09	24.46	147.27	67.15	140.43	199.14	135.25	43.78	60.83
ENSG00000145414	92345	NAF1	14.23	17.76	10.23	0.33	0.77	9.14	32.08	26.75	10.57	38.63	8.26	7.25	31.04	8.12	9.31	0.6	12.05	16.72	14.84	9.35	16.95	11.88	12.16	6.76	1.88	7.92	6.68	0.04	48.99	40.86	6.09	6.44	4.74	15.83	32.74	3.77	1.12	19.73	3.9	23.19
ENSG00000109534	54433	GAR1	0	1.91	0	5.18	1.09	3.02	0.83	0.69	4.82	1.77	4.19	0	1.49	0.99	3.17	16.6	3.59	2	2.77	1.49	4.04	5.93	2.75	0	0	1.02	1.77	8.24	0	0.05	1.4	0.52	1.25	2.62	0.15	1.58	14.58	3.23	9.64	3.77
ENSG00000178971	80169	CTC1	58.45	25.18	48.77	21.66	38.16	54.94	14.59	60.21	14.79	34.38	49.67	72.24	10.44	113.03	9.09	7.89	112.77	24.31	19.48	72.87	76.06	21.84	10.8	19.73	35.39	27.99	1.18	37.42	46.39	49.69	11.87	13.27	14.32	16.65	40.65	56.96	18.78	10.11	28.5	40.49
ENSG00000257949	100134934	TEN1	9.53	15.34	0	4.52	4.31	15.14	5.93	5.14	0	0	4.8	1.59	20.27	4.09	0	32.15	2.99	2.74	3.7	1.42	2.05	11.54	1.65	20.41	0	6.71	0	66.3	0	0	3.93	22.78	3.58	11.68	0	0	28.47	4.99	0	5.5
ENSG00000107960	79991	STN1	16.47	7.97	14.37	6.2	2.35	12.44	15.76	19.33	0.23	0	10.94	0	5.16	3.1	0.37	5.72	4.7	5.49	12.03	5.87	5.71	15.74	18.85	4.42	6.08	6.73	0	14.16	0	2	8.47	4.98	5.01	7.13	2.52	11.58	13.26	10.62	6.02	7.15
ENSG00000118655	64858	SNM1B	0.49	2.13	3.6	1.87	0	1.81	0.02	2.08	2.5	4.09	1.14	1.3	0.7	0.27	2.97	0.08	0.96	0.67	1.81	1.17	0.51	2.3	3.35	0	0	1.98	1.87	1.25	0	0	0.91	0.68	1.28	2.18	8.89	1.43	0.93	2.59	0.5	2.38
ENSG00000258366	51750	RTEL1	54.12	36.36	124.21	31.33	0	33.45	24.33	22.3	3.23	17.82	17	60.62	49.15	109.17	0.93	7.11	16.37	17.25	21.64	51.6	32.78	17.15	8.44	28.62	24.88	40.52	0.2	81.76	35.84	64.65	29.66	79.85	19.24	24.7	2.57	28.12	10.49	23.85	33.32	27.68
ENSG00000132383	6117	RPA1	13.28	14.27	86.15	39.84	0.92	10.27	3.52	12.65	2.08	58.37	13.48	29.43	31.2	9.83	3.53	5.08	38.98	31.94	37.29	34.45	32.92	21.24	24	23.18	27.79	46.21	1.39	77.26	0	53.92	13.62	8.53	25.42	24.25	9.36	30.31	9.5	18.82	11.34	36.42
ENSG00000240694	10687	PNMA2	1	0.18	7.57	0.89	0	0.87	1.26	0.22	29.28	0.01	0.15	0.27	0.48	0.87	25.13	1.17	0.29	1.53	0.29	0.19	0.33	0.26	0.65	2.04	0.2	2.26	20.84	3.34	9.11	2.41	3.22	0.84	0.11	0.84	3.89	0.86	1.01	2.09	3.64	0.69
ENSG00000188486	3014	H2AFX	27.36	8.09	0.01	0.6	1.84	0.05	0.08	0.64	1.33	0	1.84	1.3	12.05	5.1	1.31	11.81	6.72	7.52	2.31	2.12	9.04	1.39	5.07	5.4	0.25	10.88	0.22	6.51	1.46	0.14	5.13	8.43	8.2	0.08	2.05	4.57	16.34	13.75	1.11	11.68
ENSG00000143799	142	PARP1	35.85	71.04	70.02	53.84	14.46	75.15	16.62	43.45	11.55	18.38	47.63	40.89	11.28	86.58	10.54	8.24	52.43	48.71	60.14	62.79	39.12	63.26	82.3	116.4	17.71	109.41	3.79	98.26	28.82	123.6	44.15	73.41	37.16	45.98	115.03	46.91	19.86	129.41	58.24	125.16
ENSG00000141510	7157	P53	21.48	30.77	3.81	16.92	14.6	22.92	0	22.35	3.34	40.83	112.86	10.09	17.57	13.72	3.71	6.35	7.03	35.63	66.68	175.53	5.61	34.26	129.79	18.21	17.11	20.81	1.72	27.96	14.67	29.85	17.08	12.55	37.49	12.88	288.25	8.14	12.82	54.08	52.1	224.29
ENSG00000139687	5925	RB1	70.38	33.82	40.66	24.16	134.69	75.07	46.99	105.61	6.62	29.04	19.46	28	36.39	82.93	5.81	0.25	56.31	23.45	31.22	63.41	110.8	33.95	57.66	7.9	37.55	34.79	6.05	63.95	1.38	18.01	26.23	22.07	18.69	19.54	15.54	17.4	2.45	25.57	25.85	46.79
ENSG00000035928	5981	RFC1	77.95	70.67	105.34	47.55	49.64	86.9	135.88	75.01	7.15	110.16	62.31	16.23	139.28	64.96	13.63	2.65	46.67	45.59	72.07	80.05	145.73	90.45	82.72	58.58	55.81	79.61	6.88	55.08	211.23	124.8	58.94	49.61	66.64	129.94	167.66	36.29	4.66	61.11	70.59	84.04
ENSG00000049541	5982	RFC2	6.23	11.11	5.9	33.38	0	19.7	6.78	18.21	37.16	6.26	5	20.24	23.5	14.8	26.77	21.95	7.83	3.2	7.83	5.94	24.06	5.8	10.21	3.58	4.95	13.66	22.34	30.55	0.02	4.95	20.3	11.59	6.62	20.21	1.58	3.97	29.3	20.29	9.32	8.02
ENSG00000133119	5983	RFC3	4.12	2.67	4.54	0	0.21	4.59	0.1	12.83	3.81	0.56	4.81	9.28	6.36	2.27	2.85	0.95	2.63	4.11	11.95	11.42	1.27	8.95	4.12	0	1.98	8.99	3.24	58.8	0	7.19	5.12	11.92	9.06	1.39	5.06	8.71	1.78	11.93	13.56	10.7
ENSG00000163918	5984	RFC4	40.86	12.85	39.38	13.06	0.46	16.34	1.42	0.99	12.72	3.93	12.93	2.8	17.85	2.44	7.78	4.34	23.04	7.2	11.03	19	5.07	11.44	13.56	5.79	47.5	22.78	5.77	7.03	136.62	110.12	36.14	17.17	18.39	44.94	10.22	11.21	9	31.69	4.86	23.03
ENSG00000111445	5985	RFC5	11.98	7.92	59.96	10.44	0	4.32	3.07	9.07	2.92	4.55	9.13	15.77	11.2	5.5	3.85	4.18	4.39	7.81	7.54	8.13	9.49	8.1	7.81	0.6	1.94	13.28	1.48	5.44	0	0	4.94	10.43	10.65	17.56	5.38	7.85	4.7	7.54	0.03	6.27
ENSG00000132646	5111	PCNA	2.92	4.53	9.01	0	6.66	7.49	2.87	5.32	2.98	19.44	9.17	0	8.85	0.17	1.81	4.06	1.41	12.54	8.81	2.99	6.96	4.98	26.84	2.87	9.33	13.03	0.63	18.09	0	45.24	26.52	6.2	10.03	28.07	14.56	6.42	22.04	14.34	5.28	23.53
ENSG00000020922	4361	MRE11A	57.51	22.09	0.46	14.53	22.17	30.54	8.52	34.03	1.92	11.38	27.92	16.61	15.39	23.51	2.4	0.28	43.69	14.83	34.79	59.31	39.11	41.35	16.4	7.41	14.85	21.51	0.61	17.44	25.07	17.76	15.85	15.56	24.94	28.11	10.42	21.09	1.96	15.81	6.13	40.97
ENSG00000113522	10111	RAD50	86.52	62.63	44.54	89.74	81.99	105.24	120.01	95.6	7.31	59.84	47.82	39.18	48.51	38.57	8.41	2.43	70.92	46.08	47.36	74.62	77.72	67.86	41.4	26.55	62.45	58.24	5.38	52.38	215.13	53.91	72.43	40.26	52.95	45.07	21.01	29.34	4.42	69.63	45.69	41.63
ENSG00000104320	4683	NBN	36.37	37.49	44.7	38.98	51.37	110.42	18.63	62.64	15.66	12.95	39.4	35.22	88.38	14.48	15.48	1.76	61.27	42.62	54.22	91.42	22.57	27.25	29.38	34.67	21.53	65.99	7.79	16.07	9.54	12.12	54.56	25.44	21.59	55.48	30.5	25.12	4.07	58.38	10.95	74.77
ENSG00000172613	5883	RAD9A	12.37	16.83	0.8	3.06	1.86	11.47	0.34	7.82	2000.32	0.65	10.18	18.61	2.77	8.37	1455.83	48.49	11.82	5.99	8.32	19.51	7.91	15.34	2.31	8.73	8.29	7.38	1268.52	10.7	2.85	0.81	8.37	14.88	5.68	26.33	12.94	20.6	44.34	13.97	8.47	14.07
ENSG00000151164	144715	RAD9B	2.65	0.03	4.21	3.95	0	3.5	0	0.25	2.5	2.28	1.98	0	0	1.42	2.02	0.08	0.47	0.19	1.13	0	1.03	0.38	0.4	0	0	1.33	2.63	0	0.01	0	0	0.69	0.1	0	11.37	0.42	0.15	0.28	0.69	0.2
ENSG00000113456	5810	RAD1	4.11	12.37	7.91	20.05	0.13	11.02	0.34	15.74	41.6	15.26	7.89	6.74	4.23	24.33	30.27	2.43	13.27	6.79	14.64	13.52	10.81	17.33	8.35	17.26	3.26	3.82	25.04	3.09	0.11	27.39	11.92	24.88	7.14	18.15	27.89	14.06	4.3	15.64	9.26	8.76
ENSG00000136273	3364	HUS1	35.91	13.68	0	10.63	8.53	31.66	29.5	40.42	8.88	21.51	21.73	62.83	17.36	25.03	8.25	2.01	49.52	13.2	27.78	39.12	34.51	14.96	9.72	3.95	7.64	25.47	5.68	27.1	5.41	0	13.17	31.31	18.09	24.37	11.85	22.67	3.89	15.86	8.37	6.43
ENSG00000141499	55135	TCAB1	36.27	5.57	1.31	0	3.9	0	0.01	3.74	4.88	0	3.06	0	0.5	21.82	3	42.86	13.98	7.22	3.01	3.67	10.56	5.54	2.55	5.58	0.02	0.84	0.66	0.47	61.64	12.87	4.97	7.53	5.55	26.24	38.64	4.24	35.04	3.61	21.87	9.21
ENSG00000121058	8161	COILIN	1.96	6.57	0	7.84	15.13	5.08	16.37	5.51	4.31	8.6	5.79	2.37	7.17	6.41	5.25	4.56	9.28	6.71	7.23	3.82	3.19	6.95	6.91	2.54	9.67	3.83	6.43	3.31	0	14	5.61	6.62	3.16	24.52	25.73	3.14	4.82	10.75	6.52	13.59
ENSG00000137337	9656	MDC1	32.42	27.64	18.33	15.76	80.84	26.07	74.46	31.24	4.53	22.24	8.48	11.54	31.08	54.72	4.4	5.6	23.23	19.59	32.73	29.02	19.96	32.92	17.86	39.42	15.86	31.63	0.91	22.07	135.17	13.28	26.35	49.46	9.86	29.62	75.46	8.88	13.25	54.19	24.82	32.41
ENSG00000149311	472	ATM	332.88	270.1	330.87	180.57	420.96	340.54	139.31	456.35	28.42	299.73	116.42	259.72	237.12	272.04	29.15	3.08	533.82	139.7	171.61	457.72	321.52	433.02	172.13	147.41	184.91	182.05	13.53	168.85	398.27	85.1	112.45	134.62	254.9	193.5	63.95	150.45	5.75	131.46	150.76	422.22
ENSG00000175054	545	ATR	29.86	11.76	8.47	9.36	21.81	16.4	34.21	16.4	9.45	13.92	11.22	11.68	14.29	10.6	7.69	4.67	13.28	8.03	14.2	20.28	17.95	10.76	8.82	9.39	9.34	13.71	3.93	15.57	16.25	25.43	9.44	16.02	20.38	24.55	20.32	6.48	16.69	11.64	6.28	23.3
ENSG00000164053	84126	ATRIP	5.95	8.78	6.27	3.23	0.75	8.98	0.08	8.96	3.47	0.26	3.44	0	8.19	4.66	1.89	8.12	3.42	10.34	4.27	7.44	7.72	11.21	2.6	2.53	8.52	19.83	0.46	1.94	0	0.06	17.91	6.3	2.38	4.35	10.69	0.38	7.58	10.44	1.96	5.71
ENSG00000149554	1111	CHEK1	0.07	6.4	1.06	0	0.08	0.14	0.11	4.93	20.91	19.04	7.59	4.92	15.19	13.24	22.84	2.21	0.63	3.05	3.56	1.13	10.74	12.3	5.86	4.43	3.53	20.62	12.43	0.02	0.01	0.02	8.73	11.2	5.87	6.45	18.03	2.37	3.48	14.21	5.45	15.51
ENSG00000085224	546	ATRX	117.87	147.11	142.26	17.54	323.22	114.91	276.54	175.29	7.2	88.82	73.91	85.22	91.14	37.12	6.6	2.32	104.04	32.64	85.35	174.34	179.58	113.04	92.28	23.25	29.88	80.23	0.57	25.5	560.98	59.45	81.47	124.19	65.51	139.31	68.91	35.41	2.63	137.7	18.81	158.65
ENSG00000204209	1616	DAXX	42.04	28.25	28.62	34.56	38.58	28.68	14.78	42.14	7.44	58.11	8.35	14.49	21.96	22.48	5.47	15.12	49.45	11.65	17.51	18.14	17.49	19.8	22.83	16.84	25.13	24.34	1.94	17.01	40.88	19.81	26.57	19.06	15.67	32.12	59.66	21.73	21.96	25.92	11.6	28.15
ENSG00000111602	8914	TIMELESS	10.99	7.6	0.02	2.08	0.25	2.54	0.07	3.65	2.74	15.18	2.93	4.18	4.21	5.38	5.62	0.49	6.42	1.17	2.33	1.17	6.91	7.74	4.58	3.91	8.17	16.91	1.01	40.25	41.99	18.02	5.69	14.26	8.95	9.84	39.19	3.18	2.28	11.74	4.44	12.85
ENSG00000075131	54962	TIPIN	13.2	5.31	0	3.81	0	5.16	16.32	10.04	16.9	11.17	2.53	4.93	12.4	8.7	16.67	2.07	0.53	2.65	14.49	10.09	4.95	13.01	3.08	7.07	1.58	6.06	11.26	0	0	0	4.32	6.28	6.05	5.9	2.57	21.52	2.93	7.95	1.56	16.19
ENSG00000012048	672	BRCA1	55.85	9.71	10.36	9.17	85.23	11.2	9.2	27.04	12.64	10.49	4.99	38.89	5.75	58.22	14.07	1.02	34.08	8.1	7.34	37.25	20.97	24.45	19.26	13.31	12.64	21.44	12.41	1.66	18.78	6.7	19.81	13.02	12.94	5.01	39.04	11.27	1.67	42.35	10.09	17.13
ENSG00000187790	57697	FANCM	26.76	8.56	0.51	13.75	36.74	27.23	4.46	9.12	12.2	6.96	11.17	10.41	0.98	5.59	12.59	0.13	9.34	5.72	10.24	9.13	64.78	10.89	5.85	9.84	18.09	6.92	4.45	13.11	95.17	8.17	5.52	14.91	1.98	4.91	22.44	4.02	1.4	7.21	3.42	4.41
ENSG00000144554	2177	FANCD2	41.5	11.94	3.92	53.63	17.82	6.81	27.41	10.72	8.84	4.48	10.4	12.76	20.39	2.08	9.66	0.49	6.78	6.01	8.52	42.49	15.66	6.51	6.08	14.96	9.6	35.73	6.41	22.68	26.23	55.28	8.28	24.13	22.88	9.66	21.96	10.5	7.45	24.91	10.2	15.14
ENSG00000187741	2175	FANCA	88.98	63.61	0.01	36.72	3.11	61.91	67.67	69.01	12.41	0	19.73	128.37	6.02	70.75	11.34	6.72	22.67	21.52	6.35	14.08	88.34	23.52	6.94	90.94	19.26	86.6	2.46	137.12	0.02	94.1	73.75	125.53	28.95	105.28	269.15	8.13	9.37	57.82	18.27	42.36
ENSG00000185551	7026	COUP-TFII	58.78	45.16	88.01	120.36	153.75	286.94	0.75	226.91	4.81	241.57	38.43	135.61	121.72	210.21	4.95	6.03	199.2	239.47	49.04	77.38	101.59	137.31	36.97	50.26	58.59	32.94	1.68	199.64	323.68	67.31	74.83	51.08	52.14	54.25	27.14	13.16	19.61	64.39	113.41	41.42
ENSG00000177463	7182	TR4	128.09	46.11	98.85	32.26	21.91	60.84	41.41	100.67	7.08	146.88	28.87	62.16	47.4	74.91	8.52	0.95	106.18	51.18	52.27	43.49	44.79	53.2	67.24	20.48	43.86	45.7	3.76	90.75	92.89	42.82	58.45	46.48	29.88	30.48	92.76	41.05	1.6	69.74	78.93	68.39
ENSG00000051180	5888	RAD51	22.13	4.53	0	0	4.37	0	0	25.5	2.8	0	5.94	0.02	0	0	4.14	0.67	14.81	8.26	1.05	1.67	0	12.8	5.34	0.41	0.02	33.85	1.84	120.41	0	0	15.96	12.42	10.49	10.18	53.6	2.21	0.89	28.12	0	10.25
ENSG00000002016	5893	RAD52	128.37	99.74	270.06	59.68	37.59	61.9	0	27.91	6.13	165.32	34.03	67.17	64.06	44.42	2.8	1.17	49.11	27.19	24.41	126.23	25.33	85.29	62.59	81.74	13.16	35.18	4.39	12.22	9.64	11.38	14.74	113.33	58.46	73.77	183.66	5.42	3.43	28.66	38.42	14.92
ENSG00000139618	675	BRCA2	5.86	4.64	0.81	9.06	3.46	2.4	1.68	6.21	4.51	3.93	2.31	0.16	4.21	2.62	3.46	0	7.31	5.63	1.32	13.19	8.18	8.59	2.65	7.15	4.26	7.92	2.44	36.22	57.07	1.62	1.2	9.57	1.34	1.17	10.01	2.85	0.01	5.24	2.21	4.34
ENSG00000131470	29893	HOP2	43.3	15.09	0	0	15.38	14.7	0	0	3.66	0	6.41	5.03	27.95	27.12	5.61	0.43	17.29	4.07	9.15	7.96	0	4.76	8.92	0.47	5.8	11.57	1.41	0	19.26	323.17	11.31	13.3	6.97	10.47	29.19	16.14	5.6	24.04	6.56	6.51
ENSG00000121211	84057	MND1	3.06	1.1	0	0	0	0	48.6	4.17	1.16	0	1.28	0	0	0	0.82	0.18	0	0	0	0	0	4.85	1.59	14.76	0	3.12	0.32	6.26	0	0	0.71	3.12	2.08	3.57	5.17	0	0.68	8.42	0	0.67
ENSG00000197299	641	BLM	6.47	2.34	63.76	7.82	2.65	4.11	0.05	2.21	9.84	0	0.47	0	20.85	0.49	9.72	0.17	2.01	0	2.11	0.85	9.14	4.03	3.12	2.89	0.11	3.98	2.82	11.35	56.41	16.33	7.11	25.99	13.64	5.78	21.22	5.77	2.14	21.44	0.24	7.38
ENSG00000177302	7156	TOP3A	25.47	23.91	3.13	22.59	14.39	14.9	13.02	17.55	12.62	29.56	9.51	11.51	30.44	7.99	10.88	8.61	11.5	8.32	12.75	36.46	33.84	15.44	6.78	20.98	14.68	19.48	6.28	94.55	0.13	28.21	19.11	26.23	10.52	16.65	20.47	10.1	13.52	13.09	7.97	27.88
ENSG00000178966	80010	RMI1	7.1	2	6.84	3.15	0.22	4.43	16.41	1.75	3.88	0	1.34	2.29	0.55	4.42	5.9	0.09	2.72	2.23	1.32	0.84	2.71	2.87	2.76	0.95	1.28	4.76	3.42	4.66	3.83	17.27	4.51	2.35	1.62	2.3	7.75	0.8	0.2	5.88	6.12	2.92
ENSG00000198887	23137	SMC5	56.51	31.28	26.11	9.18	31.36	37.65	54.15	46.43	4.67	56.61	29.83	32.4	28.58	20.42	5.95	0.91	29.85	19.71	46.43	72.5	36.19	29.02	34.7	5.95	23.37	25.14	6.04	17.05	30.91	44.53	28.12	27.37	28.34	36.23	12.92	17.29	3.05	39.61	6.09	76.88
ENSG00000163029	79677	SMC6	44.35	25.26	41.51	20.72	14.95	25.14	16.6	33.87	6.61	25.99	15.68	17.56	20.53	13.91	7.34	0.92	17.54	18.91	18.24	31.46	19.77	22.75	40.63	6.79	29.26	21.44	5.51	33.75	64.49	23.3	25.56	26.14	17.94	13.48	4.5	11.85	2.47	35.12	1.09	43.07
ENSG00000156831	286053	NSMCE2	37.66	16.32	85.99	8.35	8.32	23.07	0.56	23.62	10.77	50	10.77	25.81	17.46	22.72	4.29	10.4	18.69	7.02	22.62	15.4	8.82	13.84	40.55	2.48	10.99	18.14	3.11	5.37	14.65	0	17.43	25.53	8.49	31.74	1.93	8.14	13.02	30.33	0	25.19
ENSG00000170004	1107	CHD3	185.74	64.35	106.06	33.65	116.14	142.52	62.52	91.47	7.6	117.36	62.31	143.84	67.01	178.19	7.99	67.3	100.77	64.11	69.33	209.96	90.68	71.14	51.93	44.41	48.39	82.12	1.6	236	433.99	111.24	72.5	66.16	65.7	89.98	71.43	20.28	48.96	108.59	80.43	91.75
ENSG00000111642	1108	CHD4	222.11	197.75	36.7	141.82	313.14	149.14	112.06	200.08	8.35	551.91	92.95	67.59	71.58	204.1	4.11	63.3	55.22	104.35	139.5	159.22	298.52	379.52	119.12	54.93	108.08	259.29	2.24	367.02	125.06	298.79	210.05	141.5	117.26	133.72	143.6	55.86	95.57	99.32	158.74	193.84
ENSG00000151612	152485	ZNF827	16.88	14.3	3.25	0.02	0.38	8.2	1.37	10.61	6	60.4	5.65	23.76	31.99	41.19	7.64	0.3	10.8	7.57	5.69	70	14.13	35.33	26.09	16.44	27.24	25.18	4.07	115.72	63.53	0.65	26.2	36.51	5.16	30.53	107.91	2.95	0.38	22.75	4.98	39.03
ENSG00000101773	5932	CtIP	29.72	23.39	5.33	15.04	92.18	21.44	44.69	31.49	5.22	21.63	32.28	41.31	53.21	11.89	9.74	5.71	29.11	29.68	15.87	45.31	72.84	22.61	34.48	9.17	15.74	63.92	3.51	117.48	52.85	6.85	42.3	14.47	7.31	16.59	8.62	21.01	10.08	21.4	18.02	45.32
ENSG00000174371	9156	EXO1	4.45	5.71	0	17.55	0	0	0.05	1.88	1.05	34.57	4.1	0	10.86	0	1.68	0.01	0	0.39	0.74	8.47	0.58	2.97	2.24	15.68	0.84	5.57	0.28	12.85	0	28.51	6.36	7.68	4.58	5.31	27.79	0.46	0.34	17.75	4.21	5.45
ENSG00000168496	2237	FEN1	6.78	5.49	0	1.52	0	3.48	0.13	1.88	3.88	1.75	0.84	0	0.52	4.36	2.95	3.15	0.27	1.76	1.77	1.15	0.99	1.1	2.34	1.56	0.24	0.56	1.7	12.59	0	0	4.24	2.18	0.86	2.75	7.25	1.58	7.5	4.36	1.36	2.89
ENSG00000165392	7486	WRN	49.76	34.39	18.18	9.2	25.22	53.44	32.1	36.5	1.58	20.49	26.46	17.8	36.13	30.37	5.4	0.2	29.08	25.68	38.59	39.75	24.01	25	13.83	24.33	21.82	24.34	1.87	15.7	69.58	13.79	47.48	56.36	38.93	44.5	14.97	28.25	1.29	35.92	7.79	57.33
ENSG00000172732	80918	MUS81	54.4	30.44	49.75	32.51	47.67	64.66	63.37	25.72	6.86	45.32	36.98	20.55	21.73	70.23	7.8	27.78	47.45	36.34	17.5	15.55	33.44	48.41	14.55	14.86	23.72	26.15	1.91	6.73	43.65	24.99	16.83	37.79	34.34	25.71	16.99	21.65	61.05	16.23	79.3	32.8
ENSG00000012061	2067	ERCC1	78.96	88.97	239.7	132.79	97.59	105.1	49.46	215.54	9.84	118.45	62.48	51.65	83.59	114.25	6.8	205.71	129.26	130.44	72.12	111.51	165.82	86.09	84.09	98.27	32.78	77.52	2.38	22.5	8.5	0	134.34	100.54	48.04	136.76	36.02	34.01	219.16	136.38	136.11	117.15
ENSG00000132207	548593	SLX1A	172.37	28.76	0.08	7.02	0	111.24	11.34	124.43	5.42	10.69	50.2	183.41	31.67	22.31	1.93	25.07	27.5	30.21	18.76	45.23	76.62	20.13	15.41	20.6	40.13	59.71	0	64.79	0.99	19.29	56.74	41.68	25.17	29.52	55.24	35.86	57.5	15.12	36.18	36.04
ENSG00000188827	84464	SLX4	14.42	14.03	0.43	11.06	11.62	13.77	9.18	10.68	5.54	31.92	3.81	12.45	3.96	15.61	5.42	0.6	15.63	4.39	6.81	13.61	5.66	16.06	3.77	1.48	7.81	10.87	3.53	12.62	22.74	23.76	7.38	18.85	7.94	13.93	45.79	8.53	1.18	10.49	5.61	12.83
ENSG00000149346	128710	SLX4IP	9.54	7.19	0	1.43	10.83	3.91	0	8.72	2.88	15.03	2.9	4.34	3.48	3.8	3.72	0	5.06	2.15	1.69	5.86	0.96	3.18	3.89	4.9	3.93	10.17	0.59	0	0	0	2.63	4.95	0.05	11.69	20.42	3.28	0.22	2.07	0.52	10.06
ENSG00000164828	23353	SUN1	140.22	398.99	34.73	90.17	163.82	151.59	34.54	69.41	24.8	234.61	129.23	108.53	102.41	149.51	19.28	6.1	156.23	76.4	159.95	267.56	106.29	168.12	59.43	160.7	172.11	138.83	7.43	113.49	167.07	143.21	128.84	151.34	84.96	95.94	123.03	36.55	12.8	141.39	152.43	43.85
ENSG00000100242	25777	SUN2	64.45	42.9	10.87	84.29	38.51	56.12	42.67	74.95	7.86	29.96	45.21	44.55	86.44	60.43	5.98	5.81	37.86	111.15	40.84	67.77	99.31	42.63	41.34	61.26	57.82	47.14	0.53	61.28	57.05	32.44	54.45	22.65	21.68	93.83	35.17	34.76	16.69	42.85	120.78	53.59
ENSG00000080345	55183	RIF1	47.69	36.48	25.1	17.86	28.28	50.36	28.71	40.95	13.35	36.39	29.84	34.69	48.36	26.53	14.37	1.66	46.62	20.84	52.86	62.23	59.52	37.07	25.85	29.01	22.29	29.37	8.68	32.71	77.73	60.95	34.76	27.34	21.82	33.2	23.33	9.44	2.91	38.5	31.77	46.62
ENSG00000253729	5591	DNA-PK	31.84	57.93	49.92	74.38	98.08	82.01	28.11	41.6	12.74	68.39	51.91	20.29	31.56	88.62	14.1	0.86	34.94	35.98	45.92	30.63	113.75	59.22	25.45	33.97	77.42	105.73	10.93	75.68	185.74	115.59	81.79	45.33	61.37	124.54	49.29	13.76	3.11	73.42	52.38	55.33
ENSG00000067369	7158	TP53BP1	126.82	113.43	21.02	23.69	96.14	105.68	77.78	57.92	8.67	166.98	30.02	64.18	49.05	47.14	13.45	3.24	59.27	41.29	46.99	131.16	41.01	152.22	38.75	54.43	130.67	94.52	3.76	187.95	101.56	195.3	96.01	113.64	109.36	71.29	121.03	44.04	6.43	106	19.73	63.87
ENSG00000116670	10459	REV7	0	8.89	0.05	2.76	50.23	14.88	147.74	2.7	4.57	0	6.99	8.98	5.82	4.75	4.02	30.78	3.36	10.33	4.16	0	6.26	11.56	8.33	3.62	0	18.81	0.48	95.36	32.26	139.17	13.26	15.05	12.75	28.79	46.45	4.13	57.17	14.11	3.51	18.08
ENSG00000105486	3978	LIG1	88.09	22.74	17.08	25.49	200.43	59.93	9.15	34.8	6.74	33.6	17.69	24.89	45.82	73.4	9.27	13.46	32.62	5.84	18.42	39.17	26.26	30.8	16.14	60.25	16.32	14.82	1.77	82.26	29.26	204.14	32.58	38.01	87.57	44.4	54.18	54.97	34.42	54.69	24.8	61.24
ENSG00000005156	3980	LIG3	41.13	47.07	2.07	91.63	37.08	21.61	42.78	53.68	14	112.4	43.42	35.13	75.53	42.91	6.97	1.01	74.58	21.06	29.13	32.68	74.09	52.55	29.13	57.03	34.01	33.62	3.08	78.37	98.1	4.8	30.54	38.07	48.35	69.96	16.27	17.39	3.19	58.58	34.56	29.89
ENSG00000174405	3981	LIG4	13.86	11.19	10.97	2.61	9.74	19.07	0.61	17.22	4.89	23.82	7.81	4.89	4.3	7.84	5.72	0.13	15.42	2.49	6.71	17.4	8.02	9	5.85	0.46	12.13	13.3	3.17	0	20.35	0	12.7	4.11	3.09	6.81	16.18	6.1	0.53	12.09	2.2	19.02
ENSG00000152422	7518	XRCC4	2.62	3.04	15.22	0	26.04	6.21	10.26	3.49	3.39	0	4.92	5.38	4.13	5.21	4.42	1.28	1.16	2.96	3.4	3.2	5.88	1.74	8.17	0	0	3.88	2.31	10.58	27.84	0	4.5	4.22	3.98	7.33	7.22	7.49	2.93	2.89	0	2.84
ENSG00000187736	79840	XLF	5.91	9.25	0.06	10.39	0	16.26	0	8.6	1.31	1.89	8.31	1.68	8.23	18.06	2.41	2.35	8.87	16.34	7.85	0.32	8.46	13.72	8.66	10.85	0.04	32.29	3.47	9.36	0	1.01	9.46	12.94	7.07	15.36	2	4.23	3.13	19.77	4.54	10.1
ENSG00000148362	286257	PAXX	54.02	8.2	1.47	50.79	57.12	44.31	193.53	20.06	2.86	0	9.39	57.74	23.26	12.4	4.2	198.63	37.36	22.74	9.5	14.56	43.99	13.29	6.47	12.69	1.89	18.73	0.19	47.67	0.27	0	26.69	12.59	21.42	41.47	0.46	6.05	230.99	18.94	14.99	8.23
ENSG00000171984	149840	SHLD1	0.48	1.77	0	0	0	0	0	3.36	4.3	0	0.18	0	4.52	3.45	3.1	2.32	0	0.39	0.19	2.94	0	2.35	0.56	0	2.29	0.22	0.73	0	0	0	0.77	1.42	0.34	0	14.86	0.62	5.01	0.57	0.89	1.06
ENSG00000122376	54537	SHLD2	86.58	100.63	146.83	85.16	45.54	136.4	169.78	72.06	3.1	13.16	78.93	94.01	36.8	111.54	4.46	8.67	106.4	65.2	74.22	98.54	104.34	67.17	38.34	66.1	53.23	38.66	2.2	92.44	17.22	334.64	41.76	42.77	28.23	53.67	40.19	44.39	7.83	63.39	72.31	40.34
ENSG00000253251	112441434	SHLD3	1.36	1.53	0	0	2.67	0.65	7.09	0.35	5.14	0.16	1.12	1.35	0.97	2.76	5.6	0	1.19	0.39	1.09	1.96	0.15	1.38	0.52	1.8	1.32	1.6	3.67	0.97	10.08	0	1.83	0.14	0.28	0	1.87	0.55	0.41	0.73	0	1.03
ENSG00000196419	2547	KU70	70.65	37.62	93.18	38.03	28.48	53.7	69.57	51.91	4.69	103.04	62.01	36.18	127.36	63.61	4.42	123.26	67.11	56.47	78.7	85.37	66.12	85.99	127.33	28.8	31.35	61.99	3.99	30.13	112.01	236.84	125.29	26.53	34.64	62.88	19.49	24.53	109.07	99.55	43.25	119.93
ENSG00000079246	7520	KU80	56.58	68.14	193.99	55.98	139.79	52.71	54.59	68.98	12.37	90.81	59.88	34.41	90.81	80.79	10.08	58.45	106.63	85.83	100.58	119.97	88.94	88.49	158.36	69.66	74.62	142.08	6.55	47.14	362.04	96.74	106.29	39.32	52.42	94.39	48.99	35.75	76.98	113.73	31.95	110.92
ENSG00000009413	5980	REV3L	36.06	49.06	15.76	236.38	77.12	110.1	153.27	181.97	1385.45	46.46	112.37	111.61	327.35	33.82	1113.5	4.3	156.2	29.36	86.68	194.54	94.81	104.83	40.82	84.63	84.82	131.16	716.89	155.06	25.06	172.05	222.5	135.74	153.21	60.96	31.25	261.2	10.24	118.1	13.48	65.47
ENSG00000062822	5424	POLD1	3.83	8.39	0.22	2.2	1.44	6.45	5.77	4.19	1.61	1.42	7.52	26.63	0.05	10.35	1.53	41.48	2.27	1.81	1.46	6.21	9.76	5.61	3.87	9.57	1.97	14.88	0.1	16.32	30.68	1.88	13.76	10.82	10.86	14.73	5.99	0.88	45	12.8	20.51	5.95
ENSG00000106628	5425	POLD2	32.01	21.1	1.9	21.99	6.45	12.13	3.48	17.98	5.39	33.1	23.11	111.8	33.69	35.19	10.04	302.08	8.12	20.81	21.02	17.71	33.29	22.75	13.32	34.49	48.56	23.77	2.09	9.82	236.81	116.21	38.57	24.02	17.23	67.92	45.47	3.5	148.25	41.77	28.03	15.63
ENSG00000077514	10714	POLD3	12.79	10.07	0.03	25.99	44.94	15.32	0.11	10.22	10.45	15.66	5.63	12.42	29.14	18.2	9.75	1.56	17.62	4.31	9.88	12.51	2.11	11.81	20.63	5.28	2.43	9.4	4.73	12.92	28.41	143.02	3.71	10.32	12.23	9.94	5.57	12.33	2.84	10.91	2.59	10.95
ENSG00000175482	57804	POLD4	5.25	6.75	14.62	0.11	23.19	7.42	0.21	6.54	17.09	7.28	3.04	16.81	6.93	10.19	13.01	55.61	5.13	6.8	4.25	5.48	13.63	6.41	2.35	2.03	3.04	7.61	7.12	2.45	44.23	0.09	5.58	2.52	2.64	3.42	11.15	1.47	104.65	5.64	15.89	4.87
