# Supplementary material for: NELL2-PAX7 Transcriptional Cascade Suggests Activation Mechanism for RAD52-Dependent Alternative Lengthening of Telomeres During Malignant Transformation of Malignant Peripheral Nerve Sheath Tumors: Elongation of Telomeres and Poor Survival
Source: Biomedicines. 2025 Jan 23;13(2):281. doi: 10.3390/biomedicines13020281 (PMC11853032; doi:10.3390/biomedicines13020281)
Supplement: Supplementary file 1 [file biomedicines-13-00281-s001.zip › Supplementary files/SM S3_NELL2 activates PAX7 during the malignant transformation of MPNSTs.의 복사본.xlsx]

## Sheet: SM 2
Supplemantary Materials S3. NELL2 activates PAX7 during the malignant transformation of MPNSTs.
		PAX1						PAX2						PAX3						PAX4						PAX5						PAX6						PAX7						PAX8
		Linear regerssion				GLM		Linear regerssion				GLM		Linear regerssion				GLM		Linear regerssion				GLM		Linear regerssion				GLM		Linear regerssion				GLM		Linear regerssion				GLM		Linear regerssion				GLM
		Δ		MPNST		MPNST_telomere		Δ		MPNST		MPNST_telomere		Δ		MPNST		MPNST_telomere		Δ		MPNST		MPNST_telomere		Δ		MPNST		MPNST_telomere		Δ		MPNST		MPNST_telomere		Δ		MPNST		MPNST_telomere		Δ		MPNST		MPNST_telomere
		B (95% CI)	P	B (95% CI)	P	B (95% CI)	P	B (95% CI)	P	B (95% CI)	P	B (95% CI)	P	B (95% CI)	P	B (95% CI)	P	B (95% CI)	P	B (95% CI)	P	B (95% CI)	P	B (95% CI)	P	B (95% CI)	P	B (95% CI)	P	B (95% CI)	P	B (95% CI)	P	B (95% CI)	P	B (95% CI)	P	B (95% CI)	P	B (95% CI)	P	B (95% CI)	P	B (95% CI)	P	B (95% CI)	P	B (95% CI)	P
Up-regulated DEGs	NUF2	0.686 (0.133 to 1.238)	0.018	0.512 (-0.005 to 1.029)	0.052	22.407 (-19.240 to 64.240)	0.294	0.244 (-0.195 to 0.682)	0.259	0.247 (-0.188 to 0.682)	0.248	-20.769 (-150.943 to 109.406)	0.755	0.762 (-0.226 to 1.751)	0.123	0.636 (0.002 to 1.270)	0.049	38.534 (1.319 to 75.749)	0.042	0.334 (-0.015 to 0.682)	0.059	0.343 (0.028 to 0.659)	0.035	-69.235 (-222.258 to 83.788)	0.375	0.103 (-0.305 to 0.511)	0.603	0.096 (-0.310 to 0.503)	0.625	53.145 (-17.609 to 123.899)	0.141	0.418 (-0.478 to 1.313)	0.34	0.516 (-0.143 to 1.175)	0.117	35.970 (-1.884 to 73.823)	0.063	0.485 (0.158 to 0.813)	0.006	0.487 (0.159 to 0.815)	0.006	116.359 (5.496 to 227.221)	0.04	0.654 (-0.047 to 1.355)	0.066	0.498 (-0.021 to 1.016)	0.059	64.810 (10.624 to 118.996)	0.019
	ASPM	0.469 (-0.140 to 1.078)	0.123	0.373 (-0.176 to 0.922)	0.17	29.682 (-28.249 to 87.613)	0.315	0.445 (0.044 to 0.846)	0.031	0.444 (0.047 to 0.842)	0.03	-3.186 (-94.586 to 88.213)	0.946	.913 (-0.050 to 1.876)	0.062	0.486 (-0.184 to 1.156)	0.146	10.620 (-39.302 to 60.543)	0.677	0.196 (-0.180 to 0.571)	0.288	0.172 (-0.178 to 0.523)	0.316	-188.462 (-340.139 to -36.784)	0.015	0.201 (-0.200 to 0.602)	0.306	0.195 (-0.206 to 0.595)	0.321	54.266 (-64.977 to 173.509)	0.372	0.97 (0.112 to 0.1722)	0.028	0.830 (0.250 to 1.410)	0.008	6.805 (-69.527 to 83.137)	0.861	0.493 (0.166 to 0.821)	0.005	0.493 (0.165 to 0.822)	0.005	0.996 (-112.384 to 114.376)	0.986	0.167 (-0.605 to 0.938)	0.656	0.209 (-0.359 to 0.777)	0.45	39.723 (-17.072 to 96.519)	0.17
	SOX11	1.457 (0.273 to 2.642)	0.019	1.066 (-0.047 to 2.179)	0.059	13.670 (-87.740 to 115.080)	0.792	0.823 (-0.061 to 1.706)	0.066	0.813 (-0.066 to 1.692)	0.068	24.703 (-158.019 to 207.425)	0.791	0.030 (-2.233 to 2.294)	0.978	1.131 (-0.276 to 2.538)	0.109	-72.276 (-130.218 to -14.334)	0.014	-0.127 (-0.950 to 0.696)	0.749	-0.235 (-0.994 to 0.523)	0.523	-522.936 (-772.304 to -273.568)	0	0.062 (-0.816 to 0.941)	0.883	0.062 (-0.813 to 0.937)	0.883	-56.927 (-226.439 to 112.585)	0.51	0.561 (-1.385 to 2.507)	0.552	0.252 (-1.255 to 1.759)	0.729	-25.103 (-150.318 to 100.113)	0.694	0.346 (-0.506 to 1.198)	0.405	0.341 (-0.514 to 1.195)	0.413	-300.907 (-451.046 to -150.769)	0	0.563 (-1.065 to 2.190)	0.477	0.894 (-0.251 to 2.040)	0.118	-100.725 (-199.962 to -1.488)	0.047
	BUB1	0.718 (0.171 to 1.265)	0.013	0.554 (0.043 to 1.064)	0.035	38.121 (-12.777 to 89.019)	0.142	0.330 (-0.097 to 0.758)	0.122	0.327 (-0.088 to 0.752)	0.123	-24.877 (-105.179 to 55.425)	0.544	0.848 (-0.130 to 1.827)	0.085	0.526 (-0.137 to 1.189)	0.113	47.711 (6.826 to 88.595)	0.022	0.381 (0.042 to 0.721)	0.03	0.317 (-0.008 to 0.642)	0.055	-321.413 (-527.476 to -115.350)	0.002	0.278 (-0.112 to 0.668)	0.151	0.273 (-0.116 to 0.662)	0.158	106.397 (-14.350 to 227.143)	0.084	1.014 (0.238 to 1.791)	0.013	0.782 (0.186 to 1.379)	0.013	54.442 (2.878 to 106.006)	0.039	0.570 (0.274 to 0.866)	0.001	0.571 (0.274 to 0.867)	0.001	109.500 (-80.466 to 299.466)	0.259	0.632 (-0.079 to 1.343)	0.078	0.596 (0.100 to 1.093)	0.021	38.422 (-10.639 to 87.483)	0.125
	ANLM	0.450 (0.097 to 0.802)	0.015	0.319 (-0.017 to 0.654)	0.061	6.637 (-25.499 to 38.774)	0.686	0321 (0.075 to 0.566)	0.013	0.322 (0.079 to 0.565)	0.012	29.522 (-54.399 to 113.443)	0.491	0.612 (0.002 to 1.221)	0.049	0.392 (-0.020 to 0.804)	0.061	-17.853 (-42.600 to 6.894)	0.157	0.048 (-0.199 to 0.295)	0.688	0.060 (-0.169 to 0.288)	0.591	-70.603 (-127.577 to -13.629)	0.015	0.157 (-0.096 to 0.410)	0.208	0.154 (-0.098 to 0.406)	0.216	-2.165 (-62.543 to 58.213)	0.944	0.152 (-0.435 to 0.738)	0.594	0.211 (-0.231 to 0.653)	0.33	11.669 (-20.632 to 43.969)	0.479	0.216 (-0.023 to 0.454)	0.074	0.215 (-0.024 to 0.454)	0.075	-56.385 (-135.771 to 23.002)	0.164	0.241 (-0.241 to 0.723)	0.307	0.285 (-0.057 to 0.626)	0.097	-42.540 (-78.486 to -6.594)	0.02
	KCNE3	0.316 (-0.626 to 1.257)	0.49	-0.029 (-0.876 to 0.818)	0.943	30.547 (-42.004 to 103.099)	0.409	0.350 (-0.296 to 0.997)	0.27	0.349 (-0.293 to 0.992)	0.268	76.816 (-16.159 to 169.791)	0.105	0.609 (-0.919 to 2.137)	0..414	0.374 (-0.652 to 1.399)	0.454	-24.770 (-78.629 to 29.090)	0.367	0.058 ( -0.509 to 0.626)	0.831	0.057 (-0.470 to 0.584)	0.822	-204.482 (-300.410 to -108.554)	0	-0.346 (-0.926 to 0.234)	0.226	-0.341 (-0.920 to 0.237)	0.231	45.082 (-97.110 to 187.274)	0.534	0.148 (-1.203 to 1.499)	0.821	0.055 (-0.985 to 1.095)	0.913	-10.742 (-79.594 to 58.109)	0.76	0.052 (-0.545 to 0.649)	0.857	0.051 (-0.547 to 0.650)	0.86	-84.948 (-242.311 to 72.415)	0.29	-0.253 (-1.382 to 0.876)	0.644	0.003 (-0.842 to 0.849)	0.993	-27.588 (-85.073 to 29.897)	0.347
	FOXM1	0.241 (-0.544 to 1.026)	0.527	0.346 (-0.338 to 1.030)	0.302	7.944 (-59.265 to 75.154)	0.817	0.181 (-0.368 to 0.731)	0.497	0.180 (-0.366 to 0.727)	0.497	-73.995 (-161.435 to 13.444)	0.097	0.855 (-0.370 to 2.080)	0.16	0.662 (-0.140 to 1.465)	0.1	14.497 (-62.044 to 91.037)	0.71	0.399 (-0.030 to 0.828)	0.066	0.369 (-0.031 to 0.768)	0.068	-150.009 (-250.876 to -49.142)	0.004	0.071 (-0.431 to 0.573)	0.769	0.065 (-0.435 to 0.565)	0.788	33.205 (-68.049 to 134.460)	0.52	1.098 (0.113 to 2.083)	0.031	0.964 (0.242 to 1.686)	0.012	-3.540 (-67.912 to 60.832)	0.914	0.671 (0.300 to 1.041)	0.001	0.672 (0.300 to 1.043)	0.001	-12.323 (-153.227 to 129.581)	0.864	0.628 (-0.265 to 1.520)	0.157	0.390 (-0.286 to 1.066)	0.241	18.591 (-22.112 to 59.295)	0.371
	NELL2	0.043 (-0.333 to 0.419)	0.811	0.307 (0.093 to 0.521)	0.007	14.112 (-14.989 to 43.214)	0.342	0.308 (0.093 to 0.524)	0.008	0.307 (0.093 to 0.521)	0.007	-7.695 (-61.930 to 46.539)	0.781	0.660 (0.140 to 1.181)	0.016	0.453 (0.109 to 0.798)	0.013	17.626 (0.028 to 35.224)	0.05	0.226 (0.032 to 0.420)	0.025	0.213 (0.033 to 0.393)	0.023	187.657 (-8.028 to 383.343)	0.06	0.100 (-0.134 to 0.333)	0.38	0.097 (-0.135 to 0.330)	0.391	85.677 (32.196 to 139.157)	0.002	0.396 (-0.101 to 0.892)	0.111	0.272 (-0.116 to 0.660)	0.158	39.695 (14.619 to 64.771)	0.002	0.335 (0.167 to 0.503)	0.001	0.335 (0.167 to 0.504)	0.001	123.100 (42.249 to 203.951)	0.003	0.209 (-0.227 to 0.646)	0.326	0.273 (-0.032 to 0.578)	0.077	42.273 (16.676 to 67.870)	0.001
	FOXG1	0.100 (0.364 to 0.564)	0.656	0.338 (0.060 to 0.617)	0.02	26.301 (-14.506 to 67.108)	0.207	0.341 (0.061 to 0.622)	0.02	0.338 (0.060 to 0.617)	0.02	-45.540 (-141.700 to 50.621)	0.353	0.346 (-0.396 to 1.088)	0.34	0.300 (-0.187 to 0.787)	0.212	47.157 (16.364 to 77.949)	0.003	0.191 (-0.070 to 0.452)	0.142	0.131 (-0.119 to 0.380)	0.286	193.823 (81.557 to 306.090)	0.001	-0.024 (-0.319 to 0.271)	0.867	-0.028 (-0.322 to 0.266)	0.843	48.579 (-4.910 to 102.069)	0.075	0.803 (0.274 to 1.331)	0.005	0.555 (0.127 to 0.983)	0.014	65.251 (-1.320 to 131.822)	0.055	0.391 (0.172 to 0.610)	0.001	0.392 (0.172 to 0.611)	0.001	81.632 (-73.011 to 236.275)	0.301	-0.107 (-0.660 to 0.446)	0.689	0.037 (-0.375 to 0.4850)	0.851	44.988 (18.586 to 71.389)	0.001
	DLGAP5	0.677 (0.097 to 1.258)	0.025	0.497 (-0.045 to 1.039)	0.07	20.441 (-33.654 to 74.537)	0.459	0.321 (-0.122 to 0.763)	0.145	0.497 (-0.045 to 1.039)	0.07	-10.899 (-132.221 to 110.422)	0.86	0.903 (-0.096 to 1.901)	0.074	0.428 (-0.273 to 1.128)	0.216	1.771 (-45.402 to 48.943)	0.941	0.121 (-0.273 to 0.515)	0.527	0.136 (-0.229 to 0.501)	0.443	-102.493 (-323.768 to 118.783)	0.364	0.294 (-0.105 to 0.693)	0.139	0.289 (-0.109 to 0.688)	0.144	7.250 (-107.390 to 121.889)	0.901	0.236 (-0.707 to 1.179)	0.606	0.388 (-0.317 to 1.093)	0.263	33.611 (-27.686 to 94.909)	0.283	0.248 (-0.153 to 0.650)	0.211	0.249 (-0.154 to 0.651)	0.21	85.342 (-57.173 to 227.856)	0.241	0.391 (-0.384 to 1.165)	0.303	0.374 (-0.190 to 0.938)	0.181	-15.886 (-98.084 to 66.312)	0.705
	SIX1	0.372 (-0.067 to 0.811)	0.092	0.319 (0.027 to 0.611)	0.034	18.839 (-17.350 to 55.028)	0.308	0.321 (0.027 to 0.615)	0.034	0.319 (0.027 to 0.611)	0.034	22.679 (-44.214 to 89.572)	0.506	0.254 (-0.513 to 1.022)	0.495	0.153 (-0.362 to 0.668)	0.54	-8.824 (-38.572 to 20.924)	0.561	0.111 (-0.167 to 0.389)	0.412	0.093 (-0.167 to 0.352)	0.462	-72.045 (-110.430 to -33.660)	0	0.184 (-0.104 to 0.472)	0.197	0.180 (-0.107 to 0.467)	0.204	9.062 (-45.950 to 64.075)	0.747	0.632 (0.034 to 1.231)	0.039	0.531 (0.084 to 0.979)	0.023	-21.334 (-51.758 to 9.090)	0.169	0.223 (-0.055 to 0.500)	0.109	0.221 (-0.057 to 0.500)	0.112	-41.602 (-100.271 to 17.067)	0.165	-0.119 (-0.683 to 0.446)	0.664	0.065 (-0.356 to 0.485)	0.751	-1.521 (-32.412 to 29.370)	0.923
Down-regulated DEGs	GRIK3	-0.291 (-0.680 to 0.099)	0.134	-0.143 (-0.505 to 0.218)	0.416	3.392 (-37.501 to 44.285)	0.871	-0.024 (-0.315 to 0.266)	0.862	-0.027 (-0.316 to 0.262)	0.845	22.718 (-40.215 to 85.650)	0.479	-0.079 (-0.755 to 0.597)	0.81	0.019 (-0.434 to 0.472)	0.93	-1.069 (-32.538 to 30.401)	0.947	-0.016 (-0.262 to 0.231)	0.896	-0.032 (-0.261 to 0.197)	0.769	-130.784 (-217.573 to -43.996)	0.003	-0.146 (-0.399 to 0.107)	0.242	-0.142 (-0.394 to 0.111)	0.254	12.433 (-44.689 to 69.554)	0.67	0.260 (-0.314 to 0.834)	0.354	0.085 (-0.365 to 0.536)	0.695	-44.653 (-91.640 to 2.334)	0.063	0.057 (-0.201 to 0.316)	0.647	0.057 (-0.202 to 0.316)	0.648	-115.882 (-212.860 to -18.904)	0.019	-0.020 (-0.514 to 0.474)	0.934	-0.115 (-0.478 to 0.248)	0.515	12.175 (-26.248 to 50.598)	0.535
	CHL1	-0.220 (-0.614 to 0.174)	0.255	-0.041 (-0.403 to 0.322)	0.816	11.808 (-28.413 to 52.029)	0.565	-0.040 (-0.327 to 0.246)	0.77	-0.039 (-0.323 to 0.246)	0.779	13.352 (-64.047 to 90.751)	0.735	0.362 (-0.281 to 1.005)	0.252	0.211 (-0.223 to 0.645)	0.321	21.838 (2.504 to 41.173)	0.027	0.070 (-0.171 to 0.311)	0.548	0.102 (-0.119 to 0.322)	0.344	223.134 (122.922 to 323.347)	0	-0.113 (-0.366 to 0.140)	0.362	-0.111 (-0.363 to 0.141)	0.366	63.529 (13.341 to 113.717)	0.013	0.017 (-0.562 to 0.597)	0.95	0.080 (-0.364 to 0.524)	0.71	39.919 (9.801 to 70.038)	0.009	0.043 (-0.212 to 0.298)	0.727	0.044 (-0.212 to 0.300)	0.722	114.147 (46.262 to 182.032)	0.001	0.044 (-0.442 to 0.530)	0.851	-0.056 (-0.417 to 0.305)	0.749	34.860 (9.475 to 60.244)	0.007
	CLDN1	0.750 ( -0.243 to 1.743)	0.13	0.515 (-0.392 to 1.421)	0.248	57.873 (-19.441 to 135.188)	0.142	0.064 (-0.679 to 0.807)	0.859	0.058 (-0.681 to 0.796)	0.871	168.722 (2.824 to 334.620)	0.046	0.934 (-0.733 to 2.601)	0.255	0.406 (-0.734 to 1.546)	0.464	-29.068 (-76.226 to 18.090)	0.227	0.311 (-0.301 to 0.922)	0.3	0.308 (-0.258 to 0.874)	0.268	-69.776 (-129.171 to -10.382)	0.021	0.306 (-0.348 to 0.961)	0.339	0.304 (-0.348 to 0.956)	0.34	-16.245 (-149.244 to 116.755)	0.811	1.135 (-0.259 to 2.529)	0.104	1.022 (-0.017 to 2.061)	0.053	7.794 (-59.300 to 74.887)	0.82	0.147 (-0.514 to 0.087)	0.646	0.142 (-0.520 to 0.804)	0.657	-19.451 (-156.377 to 117.474)	0.781	0.476 (-0.764 to 1.716)	0.431	-0.051 (-0.989 to 0.888)	0.911	-25.299 (-82.031 to 31.434)	0.382
	BAI3	-0.467 (-0.999 to 0.066)	0.082	-0.231 (-0.733 to 0.272)	0.348	15.168 (-48.986 to 79.323)	0.643	0.179 (-0.218 to 0.576)	0.357	0.173 (-0.222 to 0.569)	0.37	56.497 (-46.273 to 159.267)	0.281	0.475 (-0.442 to 1.393)	0.291	0.162 (-0.467 to 0.791)	0.595	20.022 (-19.110 to 59.154)	0.316	0.057 (-0.287 to 0.401)	0.732	0.007 (-0.314 to 0.328)	0.963	362.595 (132.329 to 592.861)	0.002	-0.185 (-0.541 to 0.172)	0.29	-0.180 (-0535 to 0.175)	0.302	59.579 (-27.634 to 146.793)	0.181	0.477 (-0.311 to 1.265)	0.22	0.115 (-0.515 to 0.745)	0.706	15.859 (-54.997 to 86.715)	0.661	0.116 (-0.244 to 0.475)	0.508	0.116 (-0.244 to 0.476)	0.507	23.655 (-132.529 to 179.840)	0.767	-0.206 (-0.890 to 0.477)	0.534	-0.121 (-0.631 to 0.390)	0.626	50.010 (1.454 to 98.565)	0.044
	SORBS1	-0.687 (-1.140 to -0.234)	0.005	00.422 (-0.880 to 0.036)	0.069	-6.037 (-67.046 to 54.972)	0.846	0.004 (-0.394 to 0.041)	0.984	0.003 (-0.392 to 0.398)	0.989	28.442 (-59.309 to 116.193)	0.525	-0.208 (-1.127 to 0.711)	0.64	0.059 (-0.560 to 0.677)	0.845	0.707 (-41.453 to 42.867)	0.974	-0.114 (-0.446 to 0.218)	0.48	-0.112 (-0.421 to 0.196)	0.454	257.463 (122.280 to 392.645)	0	-0.516 (-0.768 to -0.264)	0	-0.510 (-0.764 to -0.257)	0	111.190 (14.460 to 207.919)	0.024	-0.539 (-1.297 to 0.218)	0.152	-0.626 (-1.160 to -0.092)	0.024	15.534 (-24.412 to 55.481)	0.446	-0.059 (-0.413 to 0.295)	0.729	-0.059 (-0.413 to 0.296)	0.731	-22.310 (-136.696 to 92.076)	0.702	-0.338 (-0.991 to 0.316)	0.292	-0.212 (-0.703 to 0.279)	0.376	26.076 (-31.723 to 83.875)	0.377
	ARHGAP20	-0.436 (-1.184 to 0.312)	0.236	-0.092 (-0.781 to 0.598)	0.783	10.749 (-63.904 to 85.402)	0.778	0.150 (-0.391 to 0.691)	0.567	0.148 (-0.389 to 0.685)	0.569	-29.552 (-121.895 to 62.850)	0.531	0.821 (-0.383 to 2.024)	0.169	0.532 (-0.276 to 1.340)	0.184	39.056 (-8.194 to 86.307)	0.105	0.290 (-0.150 to 0.730)	0.183	0.271 (-0.138 to 0.680)	0.181	-166.924 (-386.380 to 52.533)	0.136	-0.214 (-0.696 to 0.268)	0.363	-0.210 (-0.691 to 0.270)	0.369	55.520 (-33.117 to 144.158)	0.22	0.012 (-1.092 to 1.115)	0.983	-0.187 (-1.030 to 0.657)	0.648	25.900 (-22.748 to 74.548)	0.297	0.229 (-0.246 to 0.703)	0.325	0.230 (-0.245 to 0.705)	0.322	40.714 (-54.309 to 135.737)	0.401	0.300 (-0.615 to 1.215)	0.5	0.198 (-0.484 to 0.881)	0.549	40.548 (-30.101 to 111.197)	0.261
	PRIMA1	-0.781 (-1.168 to -0.393)	0.001	-0.052 (-0.920 to -0.084)	0.021	-33.468 (-81.680 to 14.743)	0.174	-0.054 (-0.437 to 0.330)	0.772	-0.052 (-0.433 to 0.329)	0.778	21.380 (-66.342 to 109.102)	0.633	-0.328 (-1.207 to 0.551)	0.443	-0.013 (-0.610 to 0.585)	0.965	-29.130 (-62.795 to 4.536)	0.09	-0.249 (-0.550 to 0.053)	0.1	-0.199 (-0.486 to 0.087)	0.161	-460.264 (-733.708 to -186.821)	0.001	-0.405 (-0.688 to -0.122)	0.008	-0.400 (-0.683 to -0.117)	0.008	17.376 (-179.467 to 214.218)	0.863	-0.709 (-1.401 to -0.017)	0.045	-0.574 (-1.099 to -0.049)	0.034	-36.793 (-88.617 to 15.031)	0.164	-0.205 (-0.533 to 0.123)	0.206	-0.206 (-0.534 to 0.123)	0.205	-92.957 (-174.910 to -11.005)	0.026	-0.485 (-1.091 to 0.121)	0.11	-0.352 (-0.805 to 0.100)	0.119	-34.705 (-90.090 to 20.679)	0.219
	LPCAT2	0.061 (-0.326 to 0.447)	0.746	0.024 (-0.320 to 0.368)	0.884	17.958 (-21.508 to 57.495)	0.373	0.212 (-0.039 to 0.463)	0.093	0.213 (-0.036 to 0.462)	0.089	26.479 (-28.626 to 81.584)	0.346	0.387 (-0.216 to 0.991)	0.194	0.360 (-0.024 to 0.744)	0.064	-20.638 (-51.424 to 10.149)	0.189	-0.032 (-0.262 to 0.198)	0.775	0.000 (-0.214 to 0.215)	0.998	-102.420 (-192.633 to -12.208)	0.026	-0.027 (-0.272 to 00219)	0.823	-0.024 (-0.268 to 0.221)	0.84	19.787 (-28.679 to 68.252)	0.424	-0.142 (-0.687 to 0.403)	0.591	-0.080 (-0.501 to 0.341)	0.695	19.830 (-5.359 to 45.019)	0.123	0.083 (-0.157 to 0.322)	0.478	0.082 (-0.158 to 0.322)	0.48	-36.528 (-129.540 to 56.484)	0.441	0.126 (-0.332 to 0.583)	0.571	0.128 (-0.210 to 0.465)	0.437	-36.982 (-85.628 to 11.664)	0.136
	CDH19	-0.161 (-0.549 to 0.226)	0.393	-0.034 (-0.384 to 0.317)	0.842	-13.315 (-60.501 to 33.871)	0.58	-0.163 (-0.429 to 0.102)	0.212	-0.162 (-0.426 to 0.101)	0.212	-0.861 (-63.764 to 62.042)	0.979	-0.081 (-0.725 to 0.562)	0.794	-0.020 (-0.451 to 0.412)	0.924	5.243 (-21.561 to 32.046)	0.701	-0.096 (-0.326 to 0.134)	0.393	-0.083 (-0.298 to 0.131)	0.425	193.892 (89.599 to 298.186)	0	-0.171 (-0.406 to 0..065)	0.146	-0.167 (-0.402 to 0.069)	0.154	4.628 (-50.595 to 59.852)	0.87	-0.330 (-0.866 to 0.205)	0.212	-0.271 (-0.681 to 0.138)	0.181	9.146 (-21.704 to 39.996)	0.561	-0.088 (-0.332 to 0.156)	0.46	-0.087 (-0.331 to 0.157)	0.464	24.981 (-82.583 to 132.545)	0.649	0.121 (-0.346 to 0.588)	0.592	-0.015 (-0.365 to 0.335)	0.931	-15.390 (-65.884 to 35.104)	0.55
	DMD	-0.393 (-0.890 to 0.104)	0.114	-0.217 (-0.679 to 0.244)	0.336	-1.330 (-60.683 to 58.024)	0.965	-0.090 (-0.462 to 0.281)	0.615	-0.090 (-0.459 to 0.279)	0.615	24.310 (-84.401 to 133.022)	0.661	0.021 (-0.850 to 0.891)	0.961	0.079 (-0.502 to 0.660)	0.778	11.745 (-22.982 to 46.471)	0.507	-0.067 (-0.383 to 0.248)	0.66	-0.051 (-0.345 to 0.243)	0.722	365.997 (7.445 to 724.550)	0.045	-0.365 (-0.651 to -0.079)	0.015	-0.360 (-0.646 to -0.074)	0.016	83.625 (-8.576 to 175.826)	0.075	-0.297 (-1.039 to 0.445)	0.412	-0.263 (-0.830 to 0.304)	0.342	12.326 (-30.780 to 55.432)	0.575	-0.093 (-0.424 to 0.238)	0.562	-0.093 (-0.425 to 0.239)	0.564	-47.753 (-191.314 to 95.808)	0.514	-0.204 (-0.831 to 0.423)	0.504	-0.144 (-0.611 to 0.324)	0.527	35.773 (-32.833 to 104.378)	0.307
	SLITRK2	0.140 (-0.666 to 0.945)	0.72	0.373 (-0.321 to 1.066)	0.273	29.037 (-40.135 to 98.210)	0.411	-0.314 (-0.859 to 0.231)	0.242	-0.321 (-0.861 to 0.220)	0.229	28.782 (-75.861 to 133.425)	0.59	0.081 (-1.237 to 1.400)	0.898	0.196 (-0.681 to 1.073)	0.645	14.015 (-33.413 to 61.443)	0.562	0.274 (-0.187 to 0.735)	0.228	0.195 (-0.242 to 0.631)	0.361	-197.179 (-304.079 to -90.278)	0	-0.211 (-0.712 to 0.291)	0.389	-0.203 (-0.703 to 0.297)	0.405	46.402 (-55.559 to 148.363)	0.372	0.977 (-0.062 to 2.015)	0.054	0.590 (-0.241 to 1.421)	0.153	2.088 (-71.443 to 75.620)	0.956	0.178 (-0.321 to 0.676)	0.464	0.178 (-0.321 to 0.678)	0.463	10.067 (-129.352 to 149.486)	0.887	0.381 (-0.562 to 1.324)	0.407	0.079 (-0.636 to 0.793)	0.819	26.850 (-22.627 to 76.327)	0.287
All Ps are controlled by the B-H procedure with FDR=0.1 Transcriptional relationships that passed the control by the B-H procedure with FDR=0.1 are indicated in orange shade. Abbreviations: TMM, telomere maintenance mechanism; DEG, differentially expressed gene; GLM, generalized linear model; MPNST, malignant peripheral nerve sheath tumor; CI, confidence interval; B-H, Benjamini-Hochberg
[truncated: 6 more columns]
