# Supplementary material for: NELL2-PAX7 Transcriptional Cascade Suggests Activation Mechanism for RAD52-Dependent Alternative Lengthening of Telomeres During Malignant Transformation of Malignant Peripheral Nerve Sheath Tumors: Elongation of Telomeres and Poor Survival
Source: Biomedicines. 2025 Jan 23;13(2):281. doi: 10.3390/biomedicines13020281 (PMC11853032; doi:10.3390/biomedicines13020281)
Supplement: Supplementary file 1 [file biomedicines-13-00281-s001.zip › Supplementary files/SM S4_PAX7 activates RAD52 during the malignant transformation of MPNST.의 복사본.xlsx]

## Sheet: SM 4
Supplementary Materials S4. PAX7 activates RAD52 during the malignant transformation of MPNST.
			TERT						TERC						DKC1						TEP1						TRF1						TRF2						TIN2						TPP1
			Linear regression				GLM		Linear regression				GLM		Linear regression				GLM		Linear regression				GLM		Linear regression				GLM		Linear regression				GLM		Linear regression				GLM		Linear regression				GLM
			Δ		MPNST		MPNST_telomere		Δ		MPNST		MPNST_telomere		Δ		MPNST		MPNST_telomere		Δ		MPNST		MPNST_telomere		Δ		MPNST		MPNST_telomere		Δ		MPNST		MPNST_telomere		Δ		MPNST		MPNST_telomere		Δ		MPNST		MPNST_telomere
			B (95% CI)	P	B (95% CI)	P	B (95% CI)	P	B (95% CI)	P	B (95% CI)	P	B (95% CI)	P	B (95% CI)	P	B (95% CI)	P	B (95% CI)	P	B (95% CI)	P	B (95% CI)	P	B (95% CI)	P	B (95% CI)	P	B (95% CI)	P	B (95% CI)	P	B (95% CI)	P	B (95% CI)	P	B (95% CI)	P	B (95% CI)	P	B (95% CI)	P	B (95% CI)	P	B (95% CI)	P	B (95% CI)	P	B (95% CI)
TME-NELL2-PAX7 cascades		PAX5	0.183 (-0.527 to 0.894)	0.594	0.062 (-0.582 to 0.706)	0.842	28.613 (-69.995 to 127.221)	0.57	-0.075 (-1.176 to 1.026)	0.888	-0.524 (-1.448 to 0.399)	0.248	18.177 (-19.828 to 56.181)	0.349	-0.770 (-1.674 to 0.133)	0.09	-0.240 (-0.975 to 0.495)	0.502	23.308 (-22.713 to 69.330)	0.321	-0.380 (-0.762 to 0.002)	0.051	-0.132 (-0.473 to 0.208)	0.424	35.256 (-59.691 to 130.203)	0.467	-0.453 (-0.990 to 0.085)	0.094	0.003 (-0.457 to 0.463)	0.989	25.300 (-48.321 to 98.921)	0.501	0.420 (0.014 to 0.827)	0.043	0.767 (0.514 to 1.020)	0	-108.125 (-240.257 to 24.008)	0.109	-0.035 (-0.405 to 0.336)	0.847	0.042 (-0.388 to 0.472)	0.84	55.937 (-62.167 to 174.040)	0.353	-0.215 (-0.733 to 0.303)	0.395	-0.291 (-0.677 to 0.095)	0.13	63.770 (-58.270 to 185.811)
		PAX7	0.197 (-0.521 to 0.915)	0.571	-0.132 (-0.780 to .517)	0.675	53.607 (-35.111 to 142.325)	0.236	0.648 (-0.419 to 1.715)	0.218	0.648 (-0.419 to 1.715)	0.218	-63.155 (-102.004 to -24.307)	0.001	0.518 (-0.441 to 1.476)	0.271	0.636 (-0.049 to 1.320)	0.067	-90.768 (-129.627 to -51.908)	0	-0.062 (-0.491 to 0.368)	0.766	0.000 (-0.350 to 0.351)	0.998	-16.498 (-215.199 to 182.203)	0.871	0.204 (-0.377 to 0.784)	0.47	0.358 (-0.072 to 0.788)	0.097	-17.492 (-192.294 to 157.310)	0.845	0.204 (-0.377 to 0.784)	0.47	0.092 (-0.367 to 0.551)	0.678	139.264 (19.950 to 258.577)	0.022	0.218 (-0.142 to 0.577)	0.219	0.289 (-0.123 to 0.700)	0.158	10.647 (-205.384 to 226.678)	0.923	-0.236 (-0.758 to 0.286)	0.354	-0.248 (-0.646 to 0.151)	0.208	82.717 (-86.378 to 251.812)
DNA damage signal		H2AFX	-0.194 (-0.711 to 0.323)	0.44	0.027 (-0.446 to 0.500)	0.907	55.482 (-20.340 to 131.304)	0.152	0.599 (-0.153 to 1.351)	0.112	0.279 (-0.411 to 0.969)	0.407	-5.320 (-35.212 to 24.572)	0.727	0.342 (-0.357 to 1.042)	0.318	0.511 (0.026 to 0.995)	0.04	-3.636 (-36.119 to 28.848)	0.826	0.037 (-0.275 to 0.349)	0.807	-0.006 (-0.261 to 0.248)	0.959	-129.166 (-283.775 to 25.443)	0.102	0.012 (-0.415 to 0.440)	0.952	0.018 (-0.319 to 0.355)	0.912	-82.577 (-178.389 to 13.234)	0.091	-0.065 (-0.398 to 0.269)	0.689	0.183 (-0.139 to 0.505)	0.248	59.774 (-65.316 to 184.865)	0.349	0.043 (-0.228 to 0.315)	0.742	0.161 (-0.144 to 0.467)	0.282	160.270 (-49.107 to 369.647)	0.134	0.055 (-0.333 to 0.442)	0.77	-0.091 (-0.390 to 0.208)	0.532	-45.759 (-148.139 to 56.621)
		PARP1	0.052 (-0.956 to 1.059)	0.915	0.019 (-0.887 to 0.926)	0.965	98.581 (-40.790 to 237.953)	0.166	0.007 (-1.542 to 1.557)	0.992	-0.488 (-1.816 to 0.839)	0.45	24.385 (-24.370 to 73.139)	0.327	0.944 (-0.354 to 2.242)	0.144	1.137 (0.254 to 2.020)	0.015	-63.421 (-144.254 to 17.412)	0.124	0.325 (-0.252 to 0.901)	0.252	-0.100 (-0.585 to 0.385)	0.67	-188.560 (-386.340 to 9.220)	0.062	0.333 (-0.470 to 1.135)	0.395	0.437 (-0.172 to 1.046)	0.149	-123.374 (-293.824 to 47.076)	0.156	0.334 (-0.286 to 0.955)	0.273	0.170 (-0.466 to 0.806)	0.582	-16.126 (-164.355 to 132.103)	0.831	-0.257 (-0.763 to 0.249)	0.301	-0.328 (-0.911 to 0.255)	0.253	159.465 (-110.086 to 429.016)	0.246	-0.189 (-0.927 to 0.549)	0.598	-0.257 (-0.822 to 0.308)	0.352	-27.401 (-208.609 to 153.807)
		P53	-0.348 (-0.913 to 0.217)	0.212	-0.015 (-0.546 to 0.516)	0.953	195.000 (92.446 to 297.555)	0	-0.112 (-1.018 to 0.795)	0.799	-0.638 (-1.363 to 0.086)	0.081	-67.817 (-117.309 to -18.324)	0.007	-0.035 (-0.844 to 0.773)	0.928	0.252 (-0.349 to 0.853)	0.39	-78.292 (-135.094 to -21.491)	0.007	-0.048 (-0.398 to 0.302)	0.777	0.081 (-0.202 to 0.364)	0.554	-176.120 (-299.410 to -52.829)	0.005	0.178 (-0.294 to 0.650)	0.439	0.073 (-0.304 to 0.450)	0.688	-125.929 (-375.529 to 123.671)	0.323	-0.157 (-0.525 to 0.212)	0.383	0.115 (-0.256 to 0.487)	0.523	-133.448 (-463.196 to 196.300)	0.428	-0.071 (-0.375 to 0.233)	0.629	0.114 (-0.236 to 0.465)	0.503	102.414 (-97.610 to 302.437)	0.316	0.142 (-0.288 to 0.572)	0.497	-0.099 (-0.435 to 0.237)	0.543	-22.971 (-203.620 to 157.677)
		RB1	-0.344 (-1.144 to 0.455)	0.377	-0.097 (-0.831 to 0.636)	0.784	13.846 (-111.291 to 138.983)	0.828	-0.505 (-1.736 to 0.726)	0.4	-0.535 (-1.596 to 0.527)	0.304	-27.227 (-139.204 to 84.751)	0.634	0.631 (-0.443 to 1.705)	0.233	0.615 (-0.178 to 1.409)	0.12	-41.389 (-88.994 to 6.217)	0.088	0.793 (0.508 to 1.079)	0	0.274 (-0.097 to 0.645)	0.138	-36.368 (-110.522 to 37.787)	0.336	0.831 (0.309 to 1.353)	0.004	0.350 (-0.145 to 0.844)	0.155	-22.055 (-98.020 to 53.911)	0.569	-0.206 (-0.717 to 0.305)	0.409	-0.496 (-0.955 to -0.037)	0.036	-116.417 (-353.276 to 120.442)	0.335	-0.056 (-0.478 to 0.367)	0.784	-0.188 (-0.670 to 0.295)	0.425	-36.556 (-356.087 to 282.976)	0.823	0.372 (-0.203 to 0.947)	0.191	0.053 (-0.416 to 0.522)	0.813	-40.714 (-145.638 to 64.211)
All Ps are controlled by the B-H procedure with FDR=0.1 Transcriptional relationships that passed the control by the B-H procedure with FDR=0.1 are indicated in orange shade. Abbreviations: MPNST, malignant peripheral nerve sheath tumor; GLM, generalized linear model; CI, confidence interval; TME, tumor microenvironment; B-H, Benjamini-Hochberg
[truncated: 553 more columns]
